# Supplementary material for: 1,4-Bis[(1H-pyrazol-1-yl)meth­yl]benzene dihydrate
Source: Acta Crystallogr Sect E Struct Rep Online. 2009 Mar 6;65(Pt 4):o690. doi: 10.1107/S1600536809007521 (PMC2968890; doi:10.1107/S1600536809007521)
Supplement: Supplementary file 2 [file e-65-0o690-Isup2.hkl]

# 
# h,k,l, Fc-squared, Fo-squared, sigma(Fo-squared) and status flag 
# 
data_I
_shelx_title ' 100 in P2(1)/c              New: P21/c' 
_shelx_refln_list_code          4 
_shelx_F_calc_maximum      167.93 
_exptl_crystal_F_000       583.86 
_reflns_d_resolution_high  0.7707 
 
loop_ 
 _symmetry_equiv_pos_as_xyz 
 'x, y, z' 
 '-x, y+1/2, -z+1/2' 
 '-x, -y, -z' 
 'x, -y-1/2, z-1/2' 
 
_cell_length_a     4.6804 
_cell_length_b    18.6400 
_cell_length_c    16.9740 
_cell_angle_alpha  90.000 
_cell_angle_beta   91.150 
_cell_angle_gamma  90.000 
 
_shelx_F_squared_multiplier     1.000 
 
loop_ 
 _refln_index_h 
 _refln_index_k 
 _refln_index_l 
 _refln_F_squared_calc 
 _refln_F_squared_meas 
 _refln_F_squared_sigma 
 _refln_observed_status 
   1   0   0       18.93       16.52      2.78 o 
   2   0   0     1237.11     1228.19     15.38 o 
   3   0   0        0.37        3.10      1.78 o 
   4   0   0       39.87       35.43      2.68 o 
   5   0   0        9.31        4.21      4.20 o 
   6   0   0      148.49      149.01     10.13 o 
   1   1   0      904.27      857.80     12.68 o 
   2   1   0       64.33       65.02      2.91 o 
   3   1   0        2.03        2.48      1.56 o 
   4   1   0       21.10       24.47      1.72 o 
   5   1   0       30.38       30.48      2.20 o 
   6   1   0        2.69       11.94      4.99 o 
   1   2   0     9284.39     9581.36     91.05 o 
   2   2   0      282.19      295.69      6.65 o 
   3   2   0       22.23       24.96      1.99 o 
   4   2   0        0.06        1.78      1.56 o 
   5   2   0        6.47        4.55      1.32 o 
   6   2   0       31.61       33.74      8.41 o 
   1   3   0     5436.17     5471.83     43.37 o 
   2   3   0       17.17       14.74      1.98 o 
   3   3   0       10.10        8.08      1.55 o 
   4   3   0        0.07        0.43      1.41 o 
   5   3   0       65.36       62.28      5.05 o 
   6   3   0        0.10        7.77      4.94 o 
   0   4   0     1858.86     1866.76     15.70 o 
   1   4   0     9756.39     9571.17     75.20 o 
   2   4   0       36.71       35.24      3.33 o 
   3   4   0      155.98      164.74      2.58 o 
   4   4   0        0.13       -1.07      1.07 o 
   5   4   0        7.53       11.59      3.22 o 
   1   5   0      409.83      405.95      4.34 o 
   2   5   0        8.60        8.67      1.61 o 
   3   5   0        0.39       -0.62      1.19 o 
   4   5   0       10.43       11.08      3.85 o 
   5   5   0       31.16       30.17      4.78 o 
   0   6   0      214.52      201.53      3.04 o 
   1   6   0        1.74        6.35      1.74 o 
   2   6   0        4.01        4.18      1.11 o 
   3   6   0        1.29        3.05      2.51 o 
   4   6   0        0.43        0.11      3.14 o 
   5   6   0        5.44        7.09      2.59 o 
   1   7   0     1460.10     1468.05     11.04 o 
   2   7   0      299.83      296.99      3.15 o 
   3   7   0        5.10        5.09      2.29 o 
   4   7   0        9.05       11.28      3.71 o 
   5   7   0       68.32       54.98      3.57 o 
   0   8   0     1316.28     1324.65     11.30 o 
   1   8   0      406.18      451.47      3.94 o 
   2   8   0       59.85       65.20      2.07 o 
   3   8   0       17.70       17.76      0.99 o 
   4   8   0        0.42        0.17      2.91 o 
   5   8   0        0.05        2.24      2.70 o 
   1   9   0      173.73      189.86      2.50 o 
   2   9   0      133.55      146.86      2.26 o 
   3   9   0       40.50       44.58      3.11 o 
   4   9   0        5.14        4.26      3.23 o 
   5   9   0        3.01        1.18      2.63 o 
   0  10   0      251.34      255.50      4.19 o 
   1  10   0      351.94      368.38      3.66 o 
   2  10   0       78.73       73.94      2.02 o 
   3  10   0        0.65        1.22      1.26 o 
   4  10   0       10.96        6.31      3.44 o 
   5  10   0        0.39        5.39      2.79 o 
   1  11   0        1.18       -0.38      1.56 o 
   2  11   0      135.00      133.99      2.38 o 
   3  11   0        0.15        1.35      1.39 o 
   4  11   0        9.77        7.66      4.27 o 
   5  11   0        0.62       -0.01      6.16 o 
   0  12   0      847.64      868.99      9.12 o 
   1  12   0       21.72       20.12      2.09 o 
   2  12   0      121.20      125.56      2.44 o 
   3  12   0      117.20      106.91      2.45 o 
   4  12   0       11.37        7.88      4.03 o 
   5  12   0        5.29        1.91      6.68 o 
   1  13   0       59.57       60.87      2.14 o 
   2  13   0       82.50       83.12      1.94 o 
   3  13   0       14.57       21.65      3.39 o 
   4  13   0       16.95       20.74      3.63 o 
   5  13   0        1.13       23.54     19.17 o 
   0  14   0       33.90       40.23      2.55 o 
   1  14   0        3.66        3.11      1.68 o 
   2  14   0      200.45      186.17      6.70 o 
   3  14   0       52.69       55.33      6.18 o 
   4  14   0       69.44       64.85      5.82 o 
   1  15   0        2.87        1.63      2.19 o 
   2  15   0       35.57       33.36      2.32 o 
   3  15   0        0.23        1.04      1.69 o 
   4  15   0        7.45        5.68      4.53 o 
   0  16   0       32.82       33.44      6.61 o 
   1  16   0       12.43       10.51      2.37 o 
   2  16   0        9.75        4.79      1.64 o 
   3  16   0        7.99        9.89      2.23 o 
   4  16   0        1.10        3.27      5.21 o 
   1  17   0      296.76      300.64      5.26 o 
   2  17   0        2.45        1.96      1.53 o 
   3  17   0        5.39        3.22      3.08 o 
   4  17   0        0.01        4.01      5.19 o 
   0  18   0       17.56       20.25      5.19 o 
   1  18   0        0.47       -0.46      2.22 o 
   2  18   0       44.81       45.49      4.43 o 
   3  18   0        8.43        2.09      3.55 o 
   4  18   0        1.18       -0.07      4.63 o 
   1  19   0        0.04       -2.03      2.81 o 
   2  19   0       19.79       17.71      5.33 o 
   3  19   0        0.08       -0.08      5.24 o 
   0  20   0       28.62       34.53     15.36 o 
   1  20   0       47.55       47.97      3.94 o 
   2  20   0        4.34        1.03      5.02 o 
   3  20   0        0.09       10.04     11.25 o 
   1  21   0       19.06       19.21      2.64 o 
   2  21   0       11.72        4.78      4.07 o 
   3  21   0        2.18       15.30      9.22 o 
   0  22   0       21.20       21.57     10.45 o 
   1  22   0        8.74       29.33     10.50 o 
   2  22   0       14.91       13.07      5.25 o 
   1  23   0        0.01        0.30      3.91 o 
   0  24   0       26.29        2.82      8.47 o 
  -6   1   1        2.12       -2.49      4.12 o 
  -5   1   1       65.00       67.99      5.07 o 
  -4   1   1        9.70        9.44      1.73 o 
  -3   1   1       21.20       29.05      2.27 o 
  -2   1   1       48.83       46.22      2.45 o 
  -1   1   1     1198.93     1168.95     15.84 o 
   1   1   1     9569.98     9111.00    167.75 o 
   2   1   1      266.86      251.31      3.98 o 
   3   1   1       86.70       99.76      5.01 o 
   4   1   1       18.47       20.79      2.64 o 
   5   1   1        1.13        1.63      1.99 o 
   6   1   1        0.50       -4.40      4.40 o 
  -6   2   1        0.78        2.76      3.59 o 
  -5   2   1        9.75        6.00      1.69 o 
  -4   2   1      236.67      249.93      4.20 o 
  -3   2   1      122.26      123.12      2.66 o 
  -2   2   1       45.12       41.03      3.36 o 
  -1   2   1      314.52      289.34      4.64 o 
   1   2   1     4131.51     4008.03     30.71 o 
   2   2   1     3662.83     3626.90     25.03 o 
   3   2   1       66.89       75.03      3.72 o 
   4   2   1       46.63       49.25      1.74 o 
   5   2   1        6.04        9.19      2.38 o 
   6   2   1        9.32        8.82      4.57 o 
  -6   3   1        6.55       13.94      4.06 o 
  -5   3   1       50.64       51.15      4.64 o 
  -4   3   1       17.73       16.27      1.86 o 
  -3   3   1       93.90       81.20      5.04 o 
  -2   3   1        1.22        2.37      1.74 o 
  -1   3   1       27.13       41.57      2.43 o 
   0   3   1     2840.42     2645.83     16.59 o 
   1   3   1     1439.35     1374.42     27.44 o 
   2   3   1      111.32       99.86      2.63 o 
   3   3   1      118.91      129.93      4.84 o 
   4   3   1        0.01       -0.72      3.28 o 
   5   3   1        5.28        5.63      2.38 o 
   6   3   1        4.29       -2.68      5.30 o 
  -5   4   1        5.58        3.47      2.60 o 
  -4   4   1       38.94       37.83      3.53 o 
  -3   4   1       21.34       30.90      2.51 o 
  -2   4   1       18.02       16.97      2.41 o 
  -1   4   1      633.42      579.10      9.21 o 
   0   4   1     2481.38     2462.69     16.92 o 
   1   4   1     5648.45     5494.55     42.13 o 
   2   4   1        1.25        3.20      1.76 o 
   3   4   1      294.76      300.88      4.52 o 
   4   4   1       36.99       37.55      4.26 o 
   5   4   1       10.45        6.88      2.60 o 
  -5   5   1        8.48        3.39      2.97 o 
  -4   5   1        3.05        4.24      1.64 o 
  -3   5   1        0.66        1.91      2.64 o 
  -2   5   1       19.73       28.70      2.49 o 
  -1   5   1       80.82       87.91      2.09 o 
   0   5   1       94.63      103.69      2.18 o 
   1   5   1     3244.91     3109.82     21.02 o 
   2   5   1      882.39      855.20      7.11 o 
   3   5   1       12.18       15.41      2.53 o 
   4   5   1        8.03       11.43      3.04 o 
   5   5   1        0.00        0.19      2.78 o 
  -5   6   1       31.44       24.74      3.12 o 
  -4   6   1       99.48       88.85      5.56 o 
  -3   6   1      167.24      170.73      4.29 o 
  -2   6   1     1616.09     1592.05     15.70 o 
  -1   6   1      313.70      316.75      2.97 o 
   0   6   1      324.40      339.61      3.52 o 
   1   6   1     2973.90     2951.27     18.14 o 
   2   6   1     2050.77     2052.33     14.25 o 
   3   6   1      618.67      620.80     11.79 o 
   4   6   1      133.29      135.76      4.39 o 
   5   6   1        0.86        0.50      2.92 o 
  -5   7   1        1.66       -0.35      2.31 o 
  -4   7   1       10.74       12.11      2.39 o 
  -3   7   1        6.46        3.60      3.13 o 
  -2   7   1      150.59      144.37      3.95 o 
  -1   7   1     1088.64     1155.21     10.83 o 
   0   7   1        0.19        0.50      1.44 o 
   1   7   1     1229.26     1272.73      8.05 o 
   2   7   1      291.57      276.84      3.11 o 
   3   7   1       20.85       21.30      2.02 o 
   4   7   1        2.24        3.34      3.17 o 
   5   7   1        8.30        8.76      2.62 o 
  -5   8   1        6.71        4.86      2.52 o 
  -4   8   1        2.77        3.35      2.18 o 
  -3   8   1      378.87      377.15      4.07 o 
  -2   8   1       26.65       26.10      1.66 o 
  -1   8   1     1383.60     1383.04      8.54 o 
   0   8   1      690.96      743.69      5.57 o 
   1   8   1        0.00        0.04      1.39 o 
   2   8   1      775.96      784.35      6.29 o 
   3   8   1       35.95       36.59      2.14 o 
   4   8   1        1.38        0.46      2.07 o 
   5   8   1        1.17        0.91      2.52 o 
  -5   9   1       16.07       19.81      3.96 o 
  -4   9   1       50.77       54.06      3.67 o 
  -3   9   1       23.47       23.25      2.67 o 
  -2   9   1       28.57       27.52      1.67 o 
  -1   9   1      122.24      127.32      2.99 o 
   0   9   1       64.68       58.41      2.04 o 
   1   9   1      267.41      292.73      4.36 o 
   2   9   1      287.67      275.21      2.78 o 
   3   9   1      168.29      166.81      3.40 o 
   4   9   1        3.67        0.99      2.16 o 
   5   9   1        0.00       -2.40      2.40 o 
  -5  10   1        1.29        4.39      3.37 o 
  -4  10   1        1.68        2.35      2.07 o 
  -3  10   1        2.14        2.53      1.76 o 
  -2  10   1        0.00        0.27      1.48 o 
  -1  10   1     1162.73     1139.80      7.79 o 
   0  10   1       13.09       13.12      1.47 o 
   1  10   1        1.05        1.34      1.53 o 
   2  10   1        7.13        5.18      1.70 o 
   3  10   1       23.51       29.32      2.45 o 
   4  10   1        5.18        4.21      2.97 o 
   5  10   1        4.41        6.44      2.49 o 
  -5  11   1        1.16        1.35      5.47 o 
  -4  11   1        2.08        2.43      1.92 o 
  -3  11   1      221.55      210.66      4.57 o 
  -2  11   1        5.19        7.34      1.54 o 
  -1  11   1        6.97        9.29      1.40 o 
   0  11   1        2.26        4.44      1.49 o 
   1  11   1      170.09      175.37      2.63 o 
   2  11   1       86.05       88.65      5.68 o 
   3  11   1      352.24      345.54      5.26 o 
   4  11   1       14.31       15.93      3.18 o 
   5  11   1        0.00        3.53      2.67 o 
  -5  12   1        2.47        9.61      5.53 o 
  -4  12   1        2.52        1.53      2.23 o 
  -3  12   1       22.83       22.90      1.71 o 
  -2  12   1      217.63      226.87      3.74 o 
  -1  12   1        6.20        3.16      1.52 o 
   0  12   1      126.57      134.19      4.72 o 
   1  12   1       94.85      107.48      2.75 o 
   2  12   1        8.73        9.95      2.25 o 
   3  12   1       14.46       12.74      1.53 o 
   4  12   1        0.57        2.95      2.53 o 
   5  12   1        2.16       10.63      9.18 o 
  -5  13   1        0.27        2.11      6.72 o 
  -4  13   1        3.69        0.93      4.75 o 
  -3  13   1        5.83        6.91      1.23 o 
  -2  13   1      139.26      135.52      4.44 o 
  -1  13   1       61.77       65.62      2.02 o 
   0  13   1       96.91       97.15      3.08 o 
   1  13   1        2.33        1.48      2.42 o 
   2  13   1        0.00       -0.70      1.69 o 
   3  13   1        2.48        0.99      1.29 o 
   4  13   1       58.88       61.16      8.05 o 
   5  13   1        0.76        5.83      5.08 o 
  -4  14   1        5.54        6.32      5.83 o 
  -3  14   1        3.73        5.03      3.06 o 
  -2  14   1       18.02       18.94      1.17 o 
  -1  14   1       62.67       57.43      3.02 o 
   0  14   1      247.55      264.42      3.80 o 
   1  14   1        2.66       -0.88      2.07 o 
   2  14   1        5.96        3.05      1.53 o 
   3  14   1        3.26        3.26      1.71 o 
   4  14   1        1.11        6.91      4.51 o 
  -4  15   1       17.14       19.27      5.49 o 
  -3  15   1      130.32      120.93      4.95 o 
  -2  15   1        1.85        3.15      3.56 o 
  -1  15   1        3.57        2.11      2.70 o 
   0  15   1       24.29       26.36      2.41 o 
   1  15   1        9.53        9.29      1.95 o 
   2  15   1      241.24      228.89      5.01 o 
   3  15   1       89.20       79.19      4.43 o 
   4  15   1        8.72        9.82      4.74 o 
  -4  16   1        2.45       -2.19      5.51 o 
  -3  16   1       15.37       12.37      4.03 o 
  -2  16   1        7.43        6.54      3.44 o 
  -1  16   1        3.99        2.64      2.50 o 
   0  16   1       86.76       85.38      3.67 o 
   1  16   1        5.26        4.57      1.81 o 
   2  16   1       25.15       21.74      1.93 o 
   3  16   1       14.40        9.72      1.79 o 
   4  16   1        0.01       -2.19      4.39 o 
  -4  17   1        0.04        4.76      5.29 o 
  -3  17   1        0.08        0.69      3.74 o 
  -2  17   1        4.14       10.32      5.00 o 
  -1  17   1       19.53       24.17      3.11 o 
   0  17   1        6.22        7.48      2.29 o 
   1  17   1        0.25       -1.10      2.03 o 
   2  17   1        3.45        4.31      1.33 o 
   3  17   1        0.00        1.49      1.92 o 
   4  17   1        4.58        5.19      4.45 o 
  -4  18   1        4.92        1.57      5.88 o 
  -3  18   1        0.25        2.90      2.57 o 
  -2  18   1        1.05       -0.94      3.53 o 
  -1  18   1       13.28       12.30      2.02 o 
   0  18   1       28.73       25.81      4.40 o 
   1  18   1        0.66        0.42      2.10 o 
   2  18   1       56.27       58.16      2.20 o 
   3  18   1        1.04        0.07      6.10 o 
   4  18   1        4.02        6.36      5.02 o 
  -3  19   1        0.07        1.46      3.88 o 
  -2  19   1        1.51        4.60      5.29 o 
  -1  19   1       16.34       24.72      3.09 o 
   0  19   1       34.46       38.78      4.04 o 
   1  19   1        6.11        4.08      2.20 o 
   2  19   1        1.41       -0.48      2.31 o 
   3  19   1        2.95        3.55     10.09 o 
  -3  20   1        7.49        6.25     16.29 o 
  -2  20   1       43.28       50.85      4.45 o 
  -1  20   1        2.68       -0.45      2.59 o 
   0  20   1        0.70       -0.24      2.66 o 
   1  20   1       16.41       21.95      3.25 o 
   2  20   1       20.34       19.97      4.36 o 
   3  20   1        1.03       14.88     10.54 o 
  -2  21   1        0.08        0.79      3.91 o 
  -1  21   1       11.50        8.13      4.98 o 
   0  21   1        1.76       -2.45      3.51 o 
   1  21   1        0.75        0.19      2.38 o 
   2  21   1        0.56        4.60      3.55 o 
  -2  22   1        5.87        0.25      4.52 o 
  -1  22   1        2.55        4.55      3.92 o 
   0  22   1        0.03        1.66      2.28 o 
   1  22   1        0.52        3.94      3.54 o 
   2  22   1       12.29       13.22      3.62 o 
  -1  23   1        0.83       -5.12      5.74 o 
   0  23   1        4.79        5.63      2.71 o 
   1  23   1        6.61       12.71      3.69 o 
   0  24   1        0.82        2.18      4.57 o 
  -6   0   2       10.67        7.07      6.60 o 
  -5   0   2       46.64       53.16      3.18 o 
  -4   0   2       65.26       62.66      4.18 o 
  -3   0   2      113.27      118.88      3.28 o 
  -2   0   2     4660.88     4690.60     82.98 o 
  -1   0   2    24075.63    22251.78    364.80 o 
   1   0   2     4201.43     4326.48     80.34 o 
   2   0   2      189.46      203.75      2.75 o 
   3   0   2       37.22       34.69      3.08 o 
   4   0   2      179.01      152.71     14.47 o 
   5   0   2       44.54       51.86      5.90 o 
   6   0   2       18.76       27.57      9.43 o 
  -6   1   2       12.77        9.58      3.85 o 
  -5   1   2       19.86       19.45      2.24 o 
  -4   1   2       10.65       15.00      1.92 o 
  -3   1   2       80.72       84.21      2.62 o 
  -2   1   2      110.65      109.41      4.03 o 
  -1   1   2      465.27      406.03      4.68 o 
   1   1   2      639.03      659.30      6.09 o 
   2   1   2        3.97        3.63      1.31 o 
   3   1   2      421.35      409.54     13.48 o 
   4   1   2       19.42       23.26      3.22 o 
   5   1   2        0.22        3.59      3.34 o 
   6   1   2        0.08       -4.94      4.98 o 
  -6   2   2        1.72       13.10      3.81 o 
  -5   2   2        1.00        4.39      2.19 o 
  -4   2   2       24.98       26.65      1.94 o 
  -3   2   2      204.66      199.70      3.98 o 
  -2   2   2       45.20       48.63      2.65 o 
  -1   2   2       75.98       79.68      2.47 o 
   0   2   2      245.51      245.18      2.98 o 
   1   2   2     1271.55     1212.86      9.66 o 
   2   2   2        0.09        3.38      1.51 o 
   3   2   2      108.99      124.45      3.62 o 
   4   2   2        5.06        6.57      2.57 o 
   5   2   2       26.88       28.12      5.78 o 
   6   2   2        0.58        4.54      9.96 o 
  -6   3   2        1.87       26.78      6.55 o 
  -5   3   2        3.44        2.95      2.30 o 
  -4   3   2       10.96       10.25      2.35 o 
  -3   3   2       18.67       21.35      2.16 o 
  -2   3   2       76.01       73.37      2.21 o 
  -1   3   2      865.74      821.30      7.91 o 
   0   3   2     1417.66     1278.10      9.38 o 
   1   3   2     4253.75     4123.30     29.03 o 
   2   3   2       43.26       43.32      2.04 o 
   3   3   2        6.11        8.59      1.84 o 
   4   3   2       82.02       82.42      3.68 o 
   5   3   2       27.55       22.57      5.97 o 
  -5   4   2        0.00       -1.09      3.03 o 
  -4   4   2       19.68       25.48      2.34 o 
  -3   4   2       12.08       12.80      2.18 o 
  -2   4   2      381.59      359.32      6.66 o 
  -1   4   2        7.98        6.97      0.85 o 
   0   4   2    13421.35    13345.22    123.32 o 
   1   4   2      266.62      246.46      2.73 o 
   2   4   2      135.89      121.17      2.78 o 
   3   4   2        2.69        5.34      1.90 o 
   4   4   2        1.00       -0.18      2.70 o 
   5   4   2        9.97        6.83      5.01 o 
  -5   5   2       17.88       21.15      3.06 o 
  -4   5   2       11.53        8.60      1.82 o 
  -3   5   2       69.97       71.63      3.90 o 
  -2   5   2        4.59        3.79      1.83 o 
  -1   5   2      229.06      204.86      6.12 o 
   0   5   2       22.91       25.63      1.93 o 
   1   5   2      530.17      550.07      3.98 o 
   2   5   2       12.94        7.28      1.81 o 
   3   5   2       48.35       51.57      2.26 o 
   4   5   2        4.55        2.25      3.08 o 
   5   5   2        0.08        3.02      4.26 o 
  -5   6   2        7.59        4.81      2.37 o 
  -4   6   2        5.03        1.63      1.16 o 
  -3   6   2       24.73       25.99      1.98 o 
  -2   6   2      447.39      450.36      4.46 o 
  -1   6   2     1156.06     1113.94     10.23 o 
   0   6   2      709.66      715.38      7.10 o 
   1   6   2     1107.02     1082.93      7.32 o 
   2   6   2      336.67      330.65      4.73 o 
   3   6   2        1.12        1.89      1.95 o 
   4   6   2       11.48       11.81      3.14 o 
   5   6   2       18.77        9.61      6.34 o 
  -5   7   2        6.67        2.98      2.62 o 
  -4   7   2       12.12       14.20      1.58 o 
  -3   7   2        0.34       -0.71      1.71 o 
  -2   7   2      101.81      101.36      1.97 o 
  -1   7   2        0.40        2.61      2.12 o 
   0   7   2      470.25      418.39      4.27 o 
   1   7   2     1694.37     1675.45     10.25 o 
   2   7   2      160.97      158.83      2.61 o 
   3   7   2      167.62      171.43      3.50 o 
   4   7   2       52.93       57.09      4.41 o 
   5   7   2        0.64        2.75      3.55 o 
  -5   8   2        0.04        0.31      2.66 o 
  -4   8   2       31.47       31.09      2.65 o 
  -3   8   2      358.64      331.65      5.39 o 
  -2   8   2        0.00        0.43      1.00 o 
  -1   8   2      102.67       97.70      3.10 o 
   0   8   2        4.62        2.55      1.36 o 
   1   8   2       53.12       50.00      1.98 o 
   2   8   2       61.84       58.90      2.62 o 
   3   8   2      243.97      239.98      4.55 o 
   4   8   2       12.81       24.22      6.82 o 
   5   8   2        0.01       -3.00      3.48 o 
  -5   9   2        0.03        0.08      2.57 o 
  -4   9   2       18.23       14.52      2.24 o 
  -3   9   2       51.25       55.53      1.92 o 
  -2   9   2      145.25      155.13      2.31 o 
  -1   9   2        0.94        0.06      0.81 o 
   0   9   2       49.32       53.84      2.08 o 
   1   9   2        0.98        0.68      1.47 o 
   2   9   2      374.59      401.68      3.67 o 
   3   9   2        5.47        4.93      2.25 o 
   4   9   2        2.36        1.84      3.19 o 
   5   9   2        1.21        2.18      2.91 o 
  -5  10   2        1.79        9.31      5.03 o 
  -4  10   2        5.28        6.15      1.35 o 
  -3  10   2       74.20       76.99      2.95 o 
  -2  10   2       63.04       64.74      3.63 o 
  -1  10   2       44.20       52.40      2.19 o 
   0  10   2       88.65       84.60      2.72 o 
   1  10   2       12.21        8.74      1.58 o 
   2  10   2        7.66       10.95      1.58 o 
   3  10   2       71.51       75.71      4.08 o 
   4  10   2       40.22       54.44      3.64 o 
   5  10   2        0.01        0.41      3.03 o 
  -5  11   2        3.17        6.36      5.08 o 
  -4  11   2        2.55        2.77      1.28 o 
  -3  11   2        0.27        1.15      1.17 o 
  -2  11   2       18.57       19.46      2.50 o 
  -1  11   2       57.06       56.98      3.83 o 
   0  11   2       30.25       31.07      2.06 o 
   1  11   2       38.57       48.81      2.78 o 
   2  11   2        1.32        1.86      1.55 o 
   3  11   2        0.41       -0.94      2.23 o 
   4  11   2       37.64       38.85      5.16 o 
   5  11   2        1.81        0.45      3.41 o 
  -5  12   2        0.57       -0.43      4.87 o 
  -4  12   2       25.13       27.83      2.28 o 
  -3  12   2       17.91       17.02      2.21 o 
  -2  12   2        0.00       -0.06      2.90 o 
  -1  12   2       26.39       26.06      2.06 o 
   0  12   2      533.62      548.50      5.64 o 
   1  12   2      176.34      172.73      2.73 o 
   2  12   2       62.72       66.30      2.63 o 
   3  12   2       46.32       46.97      2.44 o 
   4  12   2        0.02        2.37      2.74 o 
   5  12   2        1.75        3.77      8.61 o 
  -5  13   2        2.30        6.51      9.02 o 
  -4  13   2        3.27        0.69      6.71 o 
  -3  13   2        2.35        4.96      2.18 o 
  -2  13   2       10.15       12.99      3.28 o 
  -1  13   2        1.83        4.09      1.74 o 
   0  13   2        4.69        4.73      2.23 o 
   1  13   2        0.07       -0.34      1.55 o 
   2  13   2        1.61        2.31      1.95 o 
   3  13   2        2.44        4.74      2.16 o 
   4  13   2        1.34        6.13      4.13 o 
   5  13   2        0.23       -5.69     12.39 o 
  -4  14   2        3.53        3.36      6.52 o 
  -3  14   2       14.97       19.29      3.26 o 
  -2  14   2        0.56        2.00      2.63 o 
  -1  14   2       39.23       39.97      3.26 o 
   0  14   2      325.15      344.39      4.71 o 
   1  14   2        2.01        1.83      1.51 o 
   2  14   2      100.65      103.80      2.62 o 
   3  14   2       27.53       26.21      2.51 o 
   4  14   2        5.13        2.84      2.79 o 
  -4  15   2        0.85       -0.98      5.74 o 
  -3  15   2       12.73        8.51      3.54 o 
  -2  15   2        0.01        0.31      3.34 o 
  -1  15   2       27.33       28.54      3.27 o 
   0  15   2        0.32        0.45      1.75 o 
   1  15   2      240.70      231.28      4.05 o 
   2  15   2       12.08       12.42      1.75 o 
   3  15   2        3.06        1.55      2.63 o 
   4  15   2        2.03        3.45      4.35 o 
  -4  16   2        8.69        2.85      5.98 o 
  -3  16   2        0.00       -1.87      2.42 o 
  -2  16   2       30.30       40.08      4.35 o 
  -1  16   2      134.79      128.20      3.74 o 
   0  16   2        4.21        0.82      2.36 o 
   1  16   2      136.11      134.90      3.33 o 
   2  16   2       40.06       39.33      2.23 o 
   3  16   2        0.23        3.21      1.77 o 
   4  16   2       24.63       23.30      6.39 o 
  -4  17   2        1.11       -2.23      5.58 o 
  -3  17   2        4.68        2.64      3.39 o 
  -2  17   2       82.95       85.20      5.60 o 
  -1  17   2      135.04      128.98      3.87 o 
   0  17   2       27.90       30.44      2.47 o 
   1  17   2       14.23       14.49      2.15 o 
   2  17   2       44.36       42.36      2.15 o 
   3  17   2        0.97        0.20      2.00 o 
   4  17   2        3.69        4.24      6.60 o 
  -4  18   2        2.26       -4.21      5.48 o 
  -3  18   2        5.96        7.68      2.91 o 
  -2  18   2        2.87        5.74      3.67 o 
  -1  18   2       13.37       21.59      2.48 o 
   0  18   2       26.49       23.10      2.88 o 
   1  18   2       53.30       61.79      2.81 o 
   2  18   2        2.40        1.37      1.79 o 
   3  18   2        5.96       -0.27      5.68 o 
  -3  19   2        0.87        0.87      4.47 o 
  -2  19   2        5.60        3.31      6.65 o 
  -1  19   2       10.22        8.45      1.98 o 
   0  19   2        2.86        2.09      1.84 o 
   1  19   2       19.59       21.79      2.98 o 
   2  19   2       13.68       12.29      2.48 o 
   3  19   2        1.22        8.47      5.43 o 
  -3  20   2        0.19       -6.37      6.79 o 
  -2  20   2        1.67        2.13      3.47 o 
  -1  20   2        4.12        1.57      1.45 o 
   0  20   2       23.66       24.13      4.38 o 
   1  20   2        3.16        3.16      2.56 o 
   2  20   2        0.25        0.23      3.54 o 
   3  20   2        0.75        2.69      5.27 o 
  -2  21   2       11.76       11.16      6.18 o 
  -1  21   2       45.77       51.34      4.25 o 
   0  21   2        0.07       -0.73      2.52 o 
   1  21   2       11.82        8.91      2.05 o 
   2  21   2        5.17        6.11      3.38 o 
  -2  22   2        5.17        4.61      3.95 o 
  -1  22   2        0.00       -1.51      4.96 o 
   0  22   2        9.65       14.62      4.45 o 
   1  22   2        0.20        1.81      3.58 o 
   2  22   2        2.25        3.90      3.11 o 
  -1  23   2        1.24        2.09      3.93 o 
   0  23   2        0.11        4.93      5.03 o 
   1  23   2        0.07        1.18      3.42 o 
   0  24   2       16.65       26.09     12.02 o 
  -6   1   3        5.68       10.79      6.37 o 
  -5   1   3        8.16        7.10      2.19 o 
  -4   1   3       14.69       12.58      1.92 o 
  -3   1   3      249.72      268.95      3.96 o 
  -2   1   3      239.45      234.99      7.01 o 
  -1   1   3      298.16      271.16      4.23 o 
   0   1   3     2255.62     2054.44     17.13 o 
   1   1   3     4160.73     4004.01     36.27 o 
   2   1   3       90.90       94.86      2.87 o 
   3   1   3       13.73       11.76      2.55 o 
   4   1   3       59.55       60.64      5.32 o 
   5   1   3        0.10       -3.96      8.30 o 
  -6   2   3        3.50        8.22      6.25 o 
  -5   2   3       39.30       37.01      3.09 o 
  -4   2   3       11.89       12.61      2.02 o 
  -3   2   3       43.81       48.06      3.46 o 
  -2   2   3       13.45       16.57      2.22 o 
  -1   2   3     9390.23     9070.29    149.36 o 
   0   2   3     1253.84     1070.29      9.88 o 
   1   2   3      997.32      933.08      8.42 o 
   2   2   3        3.41        1.89      1.10 o 
   3   2   3      198.37      205.60      3.51 o 
   4   2   3        6.77        9.71      7.45 o 
   5   2   3       52.35       58.56      5.19 o 
  -5   3   3       56.33       64.60      5.09 o 
  -4   3   3        2.89        3.90      1.77 o 
  -3   3   3       33.42       34.45      2.55 o 
  -2   3   3       93.78       91.65      2.95 o 
  -1   3   3      238.43      202.03      2.85 o 
   0   3   3        2.92        5.45      2.35 o 
   1   3   3     3422.86     3167.21     25.93 o 
   2   3   3        7.50        3.42      1.92 o 
   3   3   3      232.92      244.51      5.46 o 
   4   3   3       16.12       13.31      4.43 o 
   5   3   3        1.16       -1.46      4.81 o 
  -5   4   3        0.27       -2.33      2.33 o 
  -4   4   3       70.81       71.09      2.85 o 
  -3   4   3       69.76       74.57      4.34 o 
  -2   4   3      499.85      483.44      5.09 o 
  -1   4   3      226.64      179.12      3.32 o 
   0   4   3     1309.99     1253.89     10.04 o 
   1   4   3       13.24       14.43      1.71 o 
   2   4   3      599.72      551.87      6.48 o 
   3   4   3        3.15        1.40      1.78 o 
   4   4   3       12.03        8.55      3.10 o 
   5   4   3        9.82       11.52      5.96 o 
  -5   5   3       10.01        7.78      2.69 o 
  -4   5   3        3.66        4.78      2.21 o 
  -3   5   3      265.36      255.20      4.52 o 
  -2   5   3       78.53       70.69      3.38 o 
  -1   5   3      567.23      539.83      8.33 o 
   0   5   3        0.46        1.49      1.77 o 
   1   5   3     1541.51     1546.17     11.76 o 
   2   5   3       91.42       93.39      2.88 o 
   3   5   3       11.79       18.13      2.11 o 
   4   5   3        0.08        2.40      3.87 o 
   5   5   3        1.72        2.49      5.60 o 
  -5   6   3        2.03        2.77      2.36 o 
  -4   6   3      533.06      516.14      5.73 o 
  -3   6   3      171.82      171.13      3.90 o 
  -2   6   3        3.72        3.10      1.34 o 
  -1   6   3     1698.83     1619.72     17.51 o 
   0   6   3      348.46      349.97      4.35 o 
   1   6   3      151.24      139.19      3.03 o 
   2   6   3     5951.65     6276.94     54.14 o 
   3   6   3       69.04       74.99      5.53 o 
   4   6   3        0.12        3.59      2.18 o 
   5   6   3       27.28       30.81      7.55 o 
  -5   7   3        5.84        4.57      2.63 o 
  -4   7   3       24.28       30.44      5.38 o 
  -3   7   3       68.01       65.66      3.47 o 
  -2   7   3       26.86       31.44      1.18 o 
  -1   7   3      242.81      249.95      4.50 o 
   0   7   3      247.07      240.02      2.45 o 
   1   7   3      349.18      349.68      4.11 o 
   2   7   3      403.52      401.70      4.46 o 
   3   7   3        0.82        1.15      2.03 o 
   4   7   3        4.40        0.75      2.17 o 
   5   7   3        7.32        2.56      3.93 o 
  -5   8   3        8.19        4.43      3.60 o 
  -4   8   3       70.38       67.97      3.12 o 
  -3   8   3       57.43       54.58      3.13 o 
  -2   8   3      733.38      752.69     11.72 o 
  -1   8   3      425.68      418.72      6.24 o 
   0   8   3       39.89       36.87      1.59 o 
   1   8   3     1147.90     1186.60      9.65 o 
   2   8   3      514.91      531.02      5.97 o 
   3   8   3      107.85      108.74      3.02 o 
   4   8   3       17.03       20.82      4.61 o 
   5   8   3        0.03        4.84      4.62 o 
  -5   9   3        2.84        2.71      2.91 o 
  -4   9   3        0.01        0.20      1.83 o 
  -3   9   3       33.02       35.23      2.14 o 
  -2   9   3       16.43       17.06      3.46 o 
  -1   9   3      285.54      285.45      6.25 o 
   0   9   3      120.72      125.10      2.42 o 
   1   9   3      224.30      224.96      2.89 o 
   2   9   3      205.80      197.18      4.93 o 
   3   9   3      192.18      194.35      4.33 o 
   4   9   3      101.76       96.33      4.78 o 
   5   9   3       13.35        6.03      5.85 o 
  -5  10   3        3.02       -0.96      4.30 o 
  -4  10   3       57.48       51.59      3.82 o 
  -3  10   3       80.42       76.32      3.36 o 
  -2  10   3      110.32      122.09      3.08 o 
  -1  10   3      212.01      219.15      5.00 o 
   0  10   3       66.77       75.26      1.89 o 
   1  10   3      607.39      602.11      6.73 o 
   2  10   3      259.74      258.96      3.97 o 
   3  10   3       35.15       33.89      3.41 o 
   4  10   3        9.21        9.12      3.67 o 
   5  10   3        1.40        0.32      4.72 o 
  -5  11   3        5.00       13.37      7.10 o 
  -4  11   3        1.49        2.54      1.23 o 
  -3  11   3       19.80       25.58      4.40 o 
  -2  11   3       28.75       31.18      3.18 o 
  -1  11   3        7.95       11.37      1.62 o 
   0  11   3      120.91      109.72      2.15 o 
   1  11   3       23.01       23.01      1.60 o 
   2  11   3      430.41      435.07      6.17 o 
   3  11   3      262.13      257.89      5.34 o 
   4  11   3        5.55        9.53      3.42 o 
   5  11   3        8.80        0.29      4.96 o 
  -5  12   3        4.00        0.16      6.49 o 
  -4  12   3        0.04        0.09      1.53 o 
  -3  12   3        2.16       -0.11      3.31 o 
  -2  12   3       69.83       69.95      3.77 o 
  -1  12   3       17.26       21.06      1.57 o 
   0  12   3     1153.97     1197.51      8.83 o 
   1  12   3       43.14       44.11      2.33 o 
   2  12   3        8.30       11.17      2.26 o 
   3  12   3        3.05        1.19      1.88 o 
   4  12   3        0.61       -0.29      3.04 o 
   5  12   3        1.12       -2.83      5.66 o 
  -5  13   3        1.22        8.85      5.49 o 
  -4  13   3        0.75        2.02      5.39 o 
  -3  13   3       37.04       40.02      4.08 o 
  -2  13   3        7.89       10.84      2.50 o 
  -1  13   3       19.94       18.96      1.57 o 
   0  13   3        2.75        4.67      1.61 o 
   1  13   3       54.57       59.37      2.05 o 
   2  13   3       64.04       63.90      2.90 o 
   3  13   3      135.96      141.90      3.77 o 
   4  13   3       24.03       17.15      5.17 o 
   5  13   3        0.62       -4.28      8.77 o 
  -4  14   3        1.11       -3.18      5.80 o 
  -3  14   3       23.96       34.01      6.79 o 
  -2  14   3       76.99       74.95      3.79 o 
  -1  14   3        1.84        1.85      1.12 o 
   0  14   3        0.43        1.00      1.56 o 
   1  14   3       12.24       18.99      2.42 o 
   2  14   3        0.25       -0.67      2.34 o 
   3  14   3        1.85        2.50      2.74 o 
   4  14   3        0.25       -0.65      4.03 o 
  -4  15   3        6.94        4.20     10.41 o 
  -3  15   3        0.31        2.52      3.01 o 
  -2  15   3       25.64       18.68      4.58 o 
  -1  15   3       50.27       49.71      1.64 o 
   0  15   3      126.21      113.84      2.54 o 
   1  15   3      118.58      114.50      2.84 o 
   2  15   3       36.07       34.45      2.92 o 
   3  15   3       49.78       50.72      3.50 o 
   4  15   3       19.06       33.07     15.13 o 
  -4  16   3       12.05       17.77      8.09 o 
  -3  16   3        1.84        0.87      3.98 o 
  -2  16   3        7.93        8.18      3.01 o 
  -1  16   3       82.16       75.21      4.22 o 
   0  16   3       83.73       98.51      3.27 o 
   1  16   3       45.57       47.65      2.25 o 
   2  16   3       56.24       56.76      2.97 o 
   3  16   3        5.98        3.97      2.47 o 
   4  16   3        0.00        2.70      5.54 o 
  -4  17   3        0.07        3.23      6.60 o 
  -3  17   3        4.49        1.38      2.78 o 
  -2  17   3        9.40        6.62      4.17 o 
  -1  17   3       15.97       19.44      1.75 o 
   0  17   3       39.85       41.75      2.21 o 
   1  17   3        0.03        1.35      1.76 o 
   2  17   3        0.14        1.32      2.16 o 
   3  17   3        0.04        1.27      2.27 o 
   4  17   3        6.28        8.95      5.35 o 
  -3  18   3        1.29        0.71      3.00 o 
  -2  18   3       45.77       47.73      4.11 o 
  -1  18   3        6.39        4.19      1.46 o 
   0  18   3      103.13      107.87      3.71 o 
   1  18   3       37.23       31.01      3.16 o 
   2  18   3        5.15        5.38      2.25 o 
   3  18   3        3.50       -1.22      7.31 o 
  -3  19   3        2.66        2.92      4.85 o 
  -2  19   3       37.41       27.32      5.03 o 
  -1  19   3        6.03        7.66      1.59 o 
   0  19   3       40.86       43.65      3.43 o 
   1  19   3       10.02        6.85      2.61 o 
   2  19   3        0.25        1.52      2.15 o 
   3  19   3        0.00        8.38      6.90 o 
  -3  20   3        1.56        0.74      3.23 o 
  -2  20   3       25.88       24.01      4.15 o 
  -1  20   3       21.56       18.24      3.74 o 
   0  20   3       26.82       22.14      2.47 o 
   1  20   3        0.64       -0.54      1.99 o 
   2  20   3        6.99        5.54      3.52 o 
   3  20   3        0.29       -0.44      5.13 o 
  -2  21   3        0.55       -2.40      4.92 o 
  -1  21   3        3.57        1.29      4.86 o 
   0  21   3        0.38        1.21      2.34 o 
   1  21   3        0.47       -0.30      1.94 o 
   2  21   3        0.63        3.18      6.15 o 
  -2  22   3        6.69        2.91      4.39 o 
  -1  22   3        0.41        1.39      3.46 o 
   0  22   3        2.81        4.70      3.08 o 
   1  22   3        0.27        1.07      2.70 o 
   2  22   3        0.99        8.72      6.49 o 
  -1  23   3        3.32       -0.01      3.42 o 
   0  23   3        7.05        3.36      4.28 o 
   1  23   3        6.26        5.22      3.56 o 
  -5   0   4        5.38        1.82      2.76 o 
  -4   0   4        2.21        3.97      2.37 o 
  -3   0   4      105.28      114.08      6.59 o 
  -2   0   4      243.93      219.50      7.48 o 
  -1   0   4     9421.20     9287.67    128.98 o 
   0   0   4    28201.63    25714.68    436.81 o 
   1   0   4       62.15       56.00      4.97 o 
   2   0   4      259.65      275.68      4.55 o 
   3   0   4        3.54        2.57      1.68 o 
   4   0   4        4.96        3.94      6.14 o 
   5   0   4       11.00        8.45     12.46 o 
  -5   1   4       31.39       34.68      3.06 o 
  -4   1   4        0.56        0.68      1.88 o 
  -3   1   4       62.61       60.25      3.55 o 
  -2   1   4       61.13       64.88      2.85 o 
  -1   1   4      118.66      110.18      3.37 o 
   0   1   4     1995.40     1778.30     20.64 o 
   1   1   4        0.23        0.65      2.40 o 
   2   1   4       12.28       15.34      1.53 o 
   3   1   4        9.50       11.20      1.45 o 
   4   1   4       51.69       62.82      9.21 o 
   5   1   4        1.17        4.39      4.99 o 
  -5   2   4        7.58        9.90      2.79 o 
  -4   2   4       35.48       39.85      2.97 o 
  -3   2   4       12.70       18.81      2.76 o 
  -2   2   4       79.69       84.13      3.99 o 
  -1   2   4     3052.48     2957.16     25.42 o 
   0   2   4      453.17      373.26      6.82 o 
   1   2   4     1035.59     1022.03     10.07 o 
   2   2   4      148.25      154.35      2.24 o 
   3   2   4        0.10        2.46      2.77 o 
   4   2   4        7.59        9.68      4.49 o 
   5   2   4       14.83       24.11      9.67 o 
  -5   3   4        2.32        2.41      2.26 o 
  -4   3   4       34.70       42.78      2.80 o 
  -3   3   4       22.65       24.03      2.47 o 
  -2   3   4       12.27       17.60      2.54 o 
  -1   3   4      153.46      138.69      3.05 o 
   0   3   4       17.15       21.35      2.75 o 
   1   3   4     3678.89     3539.17     30.60 o 
   2   3   4        1.92        3.16      0.78 o 
   3   3   4        2.72        2.16      1.95 o 
   4   3   4        2.54        3.33      4.03 o 
   5   3   4       11.42       14.20      5.36 o 
  -5   4   4        3.17        0.42      1.69 o 
  -4   4   4       33.20       35.30      2.22 o 
  -3   4   4       14.69       18.18      2.47 o 
  -2   4   4      869.69      883.87      8.60 o 
  -1   4   4     1098.20     1039.09      9.01 o 
   0   4   4     2495.23     2353.00     21.93 o 
   1   4   4      363.51      334.22      4.54 o 
   2   4   4      697.65      709.14      7.59 o 
   3   4   4       30.80       46.33      4.45 o 
   4   4   4        8.51       11.77      2.76 o 
   5   4   4       22.87       24.54      5.85 o 
  -5   5   4       20.64       20.27      5.16 o 
  -4   5   4        6.88        3.85      3.65 o 
  -3   5   4      197.87      194.40      3.90 o 
  -2   5   4      211.55      212.83      2.67 o 
  -1   5   4      962.60      888.13     19.95 o 
   0   5   4        6.27        3.60      1.50 o 
   1   5   4      399.18      391.15      3.99 o 
   2   5   4        9.96        7.69      2.33 o 
   3   5   4      362.23      368.38      6.91 o 
   4   5   4       12.81        8.07      2.54 o 
   5   5   4       10.53       11.51      4.53 o 
  -5   6   4        2.38       -0.13      2.82 o 
  -4   6   4      132.40      127.89      4.38 o 
  -3   6   4       16.89       14.25      2.12 o 
  -2   6   4       13.21       15.77      1.43 o 
  -1   6   4      295.09      273.99      6.70 o 
   0   6   4       60.93       61.07      2.26 o 
   1   6   4       21.93       24.25      2.13 o 
   2   6   4      899.61      922.91      9.49 o 
   3   6   4        0.61        2.06      2.45 o 
   4   6   4       36.74       46.32      5.64 o 
   5   6   4        1.50        2.97      6.04 o 
  -5   7   4        1.24       -1.71      3.28 o 
  -4   7   4       22.03       25.75      2.23 o 
  -3   7   4       44.76       46.24      2.61 o 
  -2   7   4       92.69       95.48      3.80 o 
  -1   7   4       21.50       15.51      5.23 o 
   0   7   4      553.50      524.48      6.17 o 
   1   7   4       16.55       14.79      2.44 o 
   2   7   4       12.15        8.93      3.08 o 
   3   7   4       36.90       41.14      3.50 o 
   4   7   4        0.11        1.18      2.81 o 
   5   7   4       17.89       13.21      7.75 o 
  -5   8   4        6.15        9.62      4.19 o 
  -4   8   4       82.20       86.11      4.08 o 
  -3   8   4        5.05        4.40      1.96 o 
  -2   8   4      128.51      124.87      5.21 o 
  -1   8   4       53.08       63.95      4.67 o 
   0   8   4      435.14      410.87      4.40 o 
   1   8   4      609.06      646.71      6.55 o 
   2   8   4      161.68      155.50      4.15 o 
   3   8   4       14.46       13.00      2.98 o 
   4   8   4        0.23        0.22      2.56 o 
   5   8   4        2.25       -0.79      3.97 o 
  -5   9   4        8.88       10.57      4.98 o 
  -4   9   4       21.29       22.51      1.94 o 
  -3   9   4      367.98      364.34      8.70 o 
  -2   9   4      466.13      495.52      8.02 o 
  -1   9   4      379.83      391.94      6.49 o 
   0   9   4      105.02       93.22      2.95 o 
   1   9   4        2.49        3.40      1.95 o 
   2   9   4       66.03       75.43      3.72 o 
   3   9   4      111.47      102.90      3.75 o 
   4   9   4       71.05       72.03      4.97 o 
   5   9   4        1.13       -0.95      3.80 o 
  -5  10   4        1.33        4.17      5.75 o 
  -4  10   4        1.49        0.67      1.51 o 
  -3  10   4        0.03       -0.14      5.90 o 
  -2  10   4        9.08       10.49      3.67 o 
  -1  10   4      290.91      305.58      5.78 o 
   0  10   4        8.14       11.40      1.55 o 
   1  10   4      235.08      249.51      3.34 o 
   2  10   4       35.74       31.63      2.37 o 
   3  10   4       30.25       28.99      7.68 o 
   4  10   4        3.75        3.14      2.51 o 
   5  10   4        0.21        0.24      3.20 o 
  -5  11   4       16.51       22.90      7.46 o 
  -4  11   4        1.31        1.01      1.21 o 
  -3  11   4      122.03      107.69      6.78 o 
  -2  11   4        4.95        6.91      2.80 o 
  -1  11   4       25.30       34.91      3.07 o 
   0  11   4       12.82       15.32      1.54 o 
   1  11   4      410.97      408.12      5.07 o 
   2  11   4        3.92        3.02      2.26 o 
   3  11   4      205.95      209.16      4.99 o 
   4  11   4        0.91        1.62      2.76 o 
   5  11   4        2.16        3.69      4.01 o 
  -5  12   4        9.56        4.85      5.12 o 
  -4  12   4        6.66        4.29      3.13 o 
  -3  12   4       18.38       17.45      4.22 o 
  -2  12   4        9.72        7.54      3.95 o 
  -1  12   4       18.88       23.59      2.67 o 
   0  12   4      100.45      104.88      2.50 o 
   1  12   4      107.24      104.38      3.29 o 
   2  12   4       66.99       71.15      3.71 o 
   3  12   4        0.20       -1.02      2.36 o 
   4  12   4        0.13        1.35      2.80 o 
   5  12   4        3.27       -0.12      3.85 o 
  -5  13   4       24.49       30.66     21.34 o 
  -4  13   4        0.01       -2.17      3.43 o 
  -3  13   4       23.02       23.21      4.24 o 
  -2  13   4       29.08       27.86      3.96 o 
  -1  13   4       13.42       23.06      4.02 o 
   0  13   4        7.37        7.80      1.45 o 
   1  13   4      441.52      450.17      5.07 o 
   2  13   4       22.41       16.98      3.55 o 
   3  13   4        4.09       -0.23      2.13 o 
   4  13   4       21.13       25.43      3.85 o 
  -4  14   4       35.68       56.64      9.79 o 
  -3  14   4        0.35        1.71      2.65 o 
  -2  14   4       33.11       29.12      3.26 o 
  -1  14   4       12.17       12.22      2.94 o 
   0  14   4        9.14        9.25      1.67 o 
   1  14   4       45.12       44.45      2.64 o 
   2  14   4      239.21      227.68      4.53 o 
   3  14   4        2.06        3.00      2.30 o 
   4  14   4        8.00       11.83      4.48 o 
  -4  15   4        6.58        5.87      6.29 o 
  -3  15   4        1.73        2.64      2.98 o 
  -2  15   4       50.56       53.98      4.26 o 
  -1  15   4        5.60        2.06      2.66 o 
   0  15   4        5.16        4.36      1.56 o 
   1  15   4      118.14      130.46      3.07 o 
   2  15   4        3.91        2.91      2.41 o 
   3  15   4        0.65       -0.55      2.76 o 
   4  15   4       15.97       15.18      3.71 o 
  -4  16   4        3.56        6.74      8.67 o 
  -3  16   4        1.04       -4.18      4.60 o 
  -2  16   4        1.04        0.68      3.13 o 
  -1  16   4       98.78       88.41      4.68 o 
   0  16   4       69.88       71.13      3.02 o 
   1  16   4        0.36        0.03      2.05 o 
   2  16   4        7.14        5.37      2.70 o 
   3  16   4        3.05        1.92      2.97 o 
   4  16   4        3.80        3.65      4.95 o 
  -4  17   4        0.37       -1.67      7.46 o 
  -3  17   4       40.38       58.82      7.41 o 
  -2  17   4        2.61       -0.62      3.41 o 
  -1  17   4      279.90      295.41      5.63 o 
   0  17   4        1.85        1.67      1.80 o 
   1  17   4       16.64       14.85      2.86 o 
   2  17   4        2.04        0.53      2.10 o 
   3  17   4        1.64        1.46      2.47 o 
   4  17   4        7.11        3.71      5.69 o 
  -3  18   4        7.00        7.71      3.75 o 
  -2  18   4        0.96        2.97      5.21 o 
  -1  18   4        1.79        2.49      3.01 o 
   0  18   4       11.49       12.87      2.30 o 
   1  18   4       35.61       37.28      2.62 o 
   2  18   4        0.76       -0.87      2.15 o 
   3  18   4        7.84        1.00      2.65 o 
  -3  19   4        0.31        2.40      4.88 o 
  -2  19   4        8.72        7.84      4.24 o 
  -1  19   4       15.03       13.95      3.38 o 
   0  19   4        0.48        0.04      1.82 o 
   1  19   4       20.36       15.15      2.70 o 
   2  19   4        4.29        2.92      2.09 o 
   3  19   4        0.03       13.44      8.58 o 
  -3  20   4        0.40        1.36      3.46 o 
  -2  20   4        5.05        0.90      4.64 o 
  -1  20   4        0.20       -0.35      4.23 o 
   0  20   4        0.84       -0.55      2.52 o 
   1  20   4        0.88       -0.26      2.26 o 
   2  20   4        0.93        2.44      2.27 o 
   3  20   4        0.05       -2.07      5.92 o 
  -2  21   4       26.39       24.52      5.15 o 
  -1  21   4       18.83        9.87      4.33 o 
   0  21   4        0.40       -2.07      2.07 o 
   1  21   4        5.06        3.65      2.22 o 
   2  21   4        8.57       11.29      4.59 o 
  -2  22   4        0.04       -1.91      5.82 o 
  -1  22   4        1.60        1.86      4.04 o 
   0  22   4        0.00        0.04      3.52 o 
   1  22   4        0.28        1.26      3.52 o 
   2  22   4        0.47        0.98      4.68 o 
  -1  23   4        1.80        2.91      5.95 o 
   0  23   4        0.18        3.32      3.16 o 
   1  23   4        0.00        2.50      3.21 o 
  -5   1   5        0.00        2.16      2.21 o 
  -4   1   5       26.32       28.38      2.19 o 
  -3   1   5      106.03      129.20      9.41 o 
  -2   1   5       19.08       17.25      2.68 o 
  -1   1   5      232.07      192.56      3.78 o 
   0   1   5      135.73      120.14      3.53 o 
   1   1   5        0.07        0.66      3.09 o 
   2   1   5      157.00      149.23      2.28 o 
   3   1   5      233.01      232.78      3.20 o 
   4   1   5       13.18       11.48      2.48 o 
   5   1   5        1.47       19.43      9.94 o 
  -5   2   5        0.28        0.60      3.45 o 
  -4   2   5      132.42      138.85      3.46 o 
  -3   2   5        4.93        7.80      3.33 o 
  -2   2   5      284.35      302.90      4.36 o 
  -1   2   5      804.84      786.85      7.30 o 
   0   2   5      773.55      730.26      8.38 o 
   1   2   5        5.62        2.69      3.23 o 
   2   2   5     1693.44     1711.74     14.30 o 
   3   2   5        3.86        4.64      1.72 o 
   4   2   5        2.32        3.61      3.40 o 
   5   2   5        0.41        4.30      5.17 o 
  -5   3   5        6.36        6.27      2.15 o 
  -4   3   5       19.62       24.07      2.82 o 
  -3   3   5       21.11       25.21      3.05 o 
  -2   3   5      173.61      167.85      3.62 o 
  -1   3   5     1559.42     1515.95     14.06 o 
   0   3   5      896.68      837.79      9.62 o 
   1   3   5       13.44       10.04      2.53 o 
   2   3   5      872.12      841.67      7.46 o 
   3   3   5       66.43       60.78      4.17 o 
   4   3   5        0.45       -0.72      2.67 o 
   5   3   5        0.89        3.15      6.42 o 
  -5   4   5       11.79       12.17      3.12 o 
  -4   4   5       11.19       17.10      3.22 o 
  -3   4   5      157.47      164.34      3.40 o 
  -2   4   5      213.87      204.73      3.43 o 
  -1   4   5      157.41      146.75      3.39 o 
   0   4   5       20.79       19.88      2.95 o 
   1   4   5      850.47      780.40      7.69 o 
   2   4   5      354.27      347.69      4.56 o 
   3   4   5       23.67       24.53      2.90 o 
   4   4   5       32.78       47.60      4.16 o 
   5   4   5       14.10       14.20      6.37 o 
  -5   5   5        4.65        6.13      2.94 o 
  -4   5   5       62.40       59.37      3.91 o 
  -3   5   5        8.58        7.07      2.56 o 
  -2   5   5        6.59        5.21      1.61 o 
  -1   5   5       63.64       78.80      2.19 o 
   0   5   5      124.52      121.66      3.01 o 
   1   5   5     1006.17      932.63      8.75 o 
   2   5   5        4.28        4.32      1.09 o 
   3   5   5      139.65      146.36      4.00 o 
   4   5   5       16.95       22.83      3.21 o 
   5   5   5       10.12        7.93      6.90 o 
  -5   6   5       38.90       38.48      4.27 o 
  -4   6   5       83.69       80.85      4.74 o 
  -3   6   5       25.61       24.55      2.71 o 
  -2   6   5       32.41       31.43      2.79 o 
  -1   6   5      869.55      852.60     12.38 o 
   0   6   5        1.72        0.85      1.47 o 
   1   6   5     1788.86     1838.51     13.36 o 
   2   6   5      516.45      527.85      5.11 o 
   3   6   5      103.04      108.52      4.08 o 
   4   6   5       43.28       46.36      3.90 o 
   5   6   5        2.09        4.96      4.34 o 
  -5   7   5        0.92        1.85      2.60 o 
  -4   7   5        4.15        5.98      2.45 o 
  -3   7   5      379.70      363.39      4.55 o 
  -2   7   5       10.37        9.50      0.70 o 
  -1   7   5      146.33      121.81     17.65 o 
   0   7   5       19.62       22.31      1.79 o 
   1   7   5      137.26      141.08      3.15 o 
   2   7   5      225.46      221.73      3.86 o 
   3   7   5       72.43       63.37      3.59 o 
   4   7   5        1.24        2.88      3.37 o 
   5   7   5       19.62       15.21      3.38 o 
  -5   8   5        0.19        3.58      3.08 o 
  -4   8   5       55.78       60.73      5.12 o 
  -3   8   5        0.12        0.28      1.61 o 
  -2   8   5        7.54       11.00      3.74 o 
  -1   8   5       49.25       56.29      4.90 o 
   0   8   5      240.68      222.21      5.61 o 
   1   8   5      271.30      289.90      4.15 o 
   2   8   5      156.24      169.57      3.02 o 
   3   8   5        8.30        8.41      3.13 o 
   4   8   5       24.59       18.02      3.90 o 
   5   8   5        0.03        1.89      3.70 o 
  -5   9   5        3.19        2.82      7.13 o 
  -4   9   5        0.12       -0.54      2.22 o 
  -3   9   5       53.71       46.96      1.47 o 
  -2   9   5       40.84       42.29      5.44 o 
  -1   9   5     1035.43     1070.36     13.55 o 
   0   9   5        9.08       12.88      2.39 o 
   1   9   5      127.00      136.16      2.99 o 
   2   9   5        0.02       -0.78      1.75 o 
   3   9   5      461.61      441.33      6.50 o 
   4   9   5        5.75        2.09      3.17 o 
   5   9   5        4.47        1.92      3.36 o 
  -5  10   5        5.59        9.54      5.86 o 
  -4  10   5        1.28        2.55      1.67 o 
  -3  10   5       14.49       19.11      5.36 o 
  -2  10   5      660.17      652.31     11.05 o 
  -1  10   5      106.68      100.18      4.34 o 
   0  10   5       62.39       61.82      2.28 o 
   1  10   5       90.22      103.59      2.84 o 
   2  10   5       30.37       29.71      2.21 o 
   3  10   5       12.30        8.82      2.99 o 
   4  10   5       65.86       62.53      6.12 o 
   5  10   5        1.29        3.69      4.21 o 
  -5  11   5       11.31       31.51      8.14 o 
  -4  11   5       10.12        8.75      6.89 o 
  -3  11   5       27.64       20.91      5.63 o 
  -2  11   5       85.67       77.90      5.79 o 
  -1  11   5       60.30       61.14      3.66 o 
   0  11   5      445.54      473.10      4.76 o 
   1  11   5       94.65       95.51      3.57 o 
   2  11   5        1.11        0.66      2.06 o 
   3  11   5        0.06        0.21      2.76 o 
   4  11   5       13.74       13.87      3.68 o 
   5  11   5        0.01       -1.81      4.15 o 
  -5  12   5        0.78       -3.94      8.27 o 
  -4  12   5        8.20        7.99      2.84 o 
  -3  12   5       53.22       50.28      6.15 o 
  -2  12   5      107.82       98.90     13.57 o 
  -1  12   5       90.25       88.62      4.61 o 
   0  12   5      108.30      105.21      4.02 o 
   1  12   5        1.22        1.42      1.87 o 
   2  12   5       11.56        8.53      1.77 o 
   3  12   5        0.05        0.22      3.36 o 
   4  12   5       33.82       25.00      3.86 o 
   5  12   5        0.10        1.98      4.85 o 
  -4  13   5        4.09        4.52      2.45 o 
  -3  13   5        5.86        7.82      4.33 o 
  -2  13   5        7.74        4.90      3.64 o 
  -1  13   5        6.73        7.24      3.07 o 
   0  13   5      325.05      330.82      3.76 o 
   1  13   5        0.01        0.83      2.37 o 
   2  13   5       10.64       18.05      4.78 o 
   3  13   5        1.80        1.38      3.23 o 
   4  13   5       10.09       13.77      5.07 o 
  -4  14   5        0.58       -0.56      2.38 o 
  -3  14   5       21.14       19.90      3.87 o 
  -2  14   5       28.09       31.52      3.95 o 
  -1  14   5      192.78      198.26      5.69 o 
   0  14   5      118.98      115.00      2.85 o 
   1  14   5        0.12        0.92      2.79 o 
   2  14   5       25.05       19.34      4.76 o 
   3  14   5        9.44       16.09      3.64 o 
   4  14   5        0.86        1.59      3.14 o 
  -4  15   5        4.04        6.19     11.12 o 
  -3  15   5       21.86       31.95      9.91 o 
  -2  15   5       10.68       11.22      3.77 o 
  -1  15   5      127.95      141.91      4.92 o 
   0  15   5       35.83       43.15      3.07 o 
   1  15   5       76.67       78.32      2.88 o 
   2  15   5       11.62        8.68      2.56 o 
   3  15   5       22.46       21.00      2.71 o 
   4  15   5       10.99        8.30      3.62 o 
  -4  16   5        2.31        0.66      6.53 o 
  -3  16   5        0.88        5.02      4.48 o 
  -2  16   5       42.49       41.90      4.45 o 
  -1  16   5       29.05       31.87      3.57 o 
   0  16   5       79.55       83.91      4.08 o 
   1  16   5       21.39       20.44      2.71 o 
   2  16   5        0.46        0.72      2.49 o 
   3  16   5        0.33       -1.34      2.36 o 
   4  16   5        0.20        1.86      3.02 o 
  -4  17   5        1.60        4.21      6.84 o 
  -3  17   5        3.05        3.32      5.04 o 
  -2  17   5       10.02        8.40      3.82 o 
  -1  17   5        0.42       -0.59      2.96 o 
   0  17   5        3.84        5.51      2.02 o 
   1  17   5        3.99        1.64      2.53 o 
   2  17   5        0.99       -0.89      2.73 o 
   3  17   5        0.00        0.47      2.26 o 
   4  17   5        1.04        0.86      5.34 o 
  -3  18   5        0.69        0.57      3.32 o 
  -2  18   5        4.48        4.33      3.96 o 
  -1  18   5       11.04        9.08      3.89 o 
   0  18   5        1.25        3.87      1.94 o 
   1  18   5        0.90        1.18      2.29 o 
   2  18   5        0.31       -0.60      2.52 o 
   3  18   5        0.13       -1.60      2.90 o 
  -3  19   5        0.03        2.53      5.56 o 
  -2  19   5        1.59       -1.75      4.16 o 
  -1  19   5        1.02       -1.02      3.43 o 
   0  19   5        1.14        0.53      1.78 o 
   1  19   5        6.27        5.24      2.08 o 
   2  19   5        0.89        0.04      2.57 o 
   3  19   5        6.43       15.54      6.51 o 
  -3  20   5        6.56       10.82      4.17 o 
  -2  20   5        1.76        3.97      5.73 o 
  -1  20   5        1.90        1.76      3.57 o 
   0  20   5       21.93       24.36      3.86 o 
   1  20   5        5.66        3.79      2.35 o 
   2  20   5        0.13       -2.12      2.91 o 
   3  20   5        4.81       11.85      5.79 o 
  -2  21   5        0.00       -4.26      4.26 o 
  -1  21   5        2.54       10.83      5.70 o 
   0  21   5       12.80       12.99      2.83 o 
   1  21   5        0.25        0.90      2.13 o 
   2  21   5        0.00        1.07      3.30 o 
  -2  22   5        1.57        5.00      6.37 o 
  -1  22   5        0.31        8.18      4.17 o 
   0  22   5        2.05        3.76      5.61 o 
   1  22   5        0.00        0.69      2.69 o 
   2  22   5       11.66       18.23      5.63 o 
  -1  23   5        5.91        2.42      4.40 o 
   0  23   5        1.89        1.04      4.48 o 
   1  23   5       16.63       16.05      3.61 o 
  -5   0   6       11.37       10.72      2.97 o 
  -4   0   6       10.21        3.48      4.17 o 
  -3   0   6        1.66        0.68      4.81 o 
  -2   0   6    10328.63    10789.23    160.65 o 
  -1   0   6     2347.18     2332.71     32.08 o 
   0   0   6     1976.83     2078.26     29.44 o 
   1   0   6       22.19       29.83      4.57 o 
   2   0   6      262.02      262.04      7.72 o 
   3   0   6        0.02        4.29      2.74 o 
   4   0   6      540.46      506.53     16.72 o 
   5   0   6       33.24        6.51     13.26 o 
  -5   1   6       21.46       21.30      2.95 o 
  -4   1   6       12.11       14.33      2.34 o 
  -3   1   6       88.20       86.87      5.75 o 
  -2   1   6      361.96      356.78      5.74 o 
  -1   1   6      204.09      215.07      4.13 o 
   0   1   6     1932.23     1826.72     17.84 o 
   1   1   6     1909.18     1775.70     16.89 o 
   2   1   6       18.84       16.58      2.03 o 
   3   1   6      392.30      388.57      4.34 o 
   4   1   6       35.93       34.52      6.04 o 
   5   1   6        1.52        5.03      5.46 o 
  -5   2   6        0.02        1.10      2.27 o 
  -4   2   6       16.98       18.73      3.23 o 
  -3   2   6       93.77       90.46      8.26 o 
  -2   2   6      362.79      390.70      5.16 o 
  -1   2   6      894.55      969.53      9.83 o 
   0   2   6      175.68      142.38      3.74 o 
   1   2   6      360.47      372.12      5.46 o 
   2   2   6       71.63       72.15      2.48 o 
   3   2   6       49.06       54.16      4.38 o 
   4   2   6      123.52      118.82      4.85 o 
   5   2   6        3.60       14.93     12.52 o 
  -5   3   6        0.06       -1.17      2.25 o 
  -4   3   6       39.13       54.89      5.87 o 
  -3   3   6        2.54        3.09      2.87 o 
  -2   3   6        0.00       -0.65      1.93 o 
  -1   3   6     2402.92     2447.73     21.63 o 
   0   3   6       25.88       24.13      2.56 o 
   1   3   6       75.85       81.90      3.65 o 
   2   3   6      283.40      270.11      4.66 o 
   3   3   6       21.91       20.11      1.15 o 
   4   3   6        4.31        6.72      3.01 o 
   5   3   6       39.72       44.08      7.57 o 
  -5   4   6       13.22       12.08      2.92 o 
  -4   4   6        1.44       -1.36      2.80 o 
  -3   4   6      214.52      204.51      4.23 o 
  -2   4   6        4.96        2.03      1.47 o 
  -1   4   6     1651.32     1584.06     13.19 o 
   0   4   6      617.87      685.07     11.27 o 
   1   4   6      173.94      186.50      3.93 o 
   2   4   6        0.12       -0.70      1.92 o 
   3   4   6      102.40      101.69      3.72 o 
   4   4   6        0.01       -0.59      3.41 o 
   5   4   6        0.59        0.58      7.61 o 
  -5   5   6        1.45        0.76      2.29 o 
  -4   5   6        2.73        1.08      2.07 o 
  -3   5   6       54.46       59.94      4.10 o 
  -2   5   6        0.15        2.07      1.33 o 
  -1   5   6       24.24       25.73      2.24 o 
   0   5   6      143.36      137.58      3.22 o 
   1   5   6        3.60        1.87      2.36 o 
   2   5   6       53.33       45.37      3.07 o 
   3   5   6       80.08       80.25      3.27 o 
   4   5   6        1.77        2.51      2.84 o 
   5   5   6        0.07       -4.00      5.24 o 
  -5   6   6        1.31        0.62      2.23 o 
  -4   6   6       15.16       11.71      2.78 o 
  -3   6   6        2.53        2.08      1.51 o 
  -2   6   6       35.71       46.72      3.22 o 
  -1   6   6       20.36       19.37      1.69 o 
   0   6   6      135.75      155.27      4.58 o 
   1   6   6      454.40      493.70      6.24 o 
   2   6   6      138.09      147.13      2.60 o 
   3   6   6       20.36       25.04      3.47 o 
   4   6   6        4.25        0.84      2.58 o 
   5   6   6       11.42        6.02      3.69 o 
  -5   7   6        1.58        3.65      3.19 o 
  -4   7   6       19.32       19.60      2.53 o 
  -3   7   6       63.70       57.84      2.71 o 
  -2   7   6       17.54       17.46      1.24 o 
  -1   7   6        4.68        3.31      1.21 o 
   0   7   6        6.32        5.45      1.88 o 
   1   7   6      180.26      180.66      3.36 o 
   2   7   6      140.57      150.47      4.38 o 
   3   7   6      358.02      348.80      7.14 o 
   4   7   6       22.06       16.85      3.31 o 
   5   7   6        0.16       -2.21      4.07 o 
  -5   8   6        0.47        5.04     16.70 o 
  -4   8   6       80.27       79.13      7.66 o 
  -3   8   6       11.38       12.60      1.69 o 
  -2   8   6       35.15       40.81      4.94 o 
  -1   8   6       18.88       19.14      2.00 o 
   0   8   6      412.45      437.73      4.50 o 
   1   8   6       32.52       31.08      2.33 o 
   2   8   6      172.66      164.65      3.06 o 
   3   8   6        0.35        3.78      2.66 o 
   4   8   6       47.77       51.40      4.61 o 
   5   8   6        0.01       -3.13      3.96 o 
  -5   9   6       25.34       16.10     11.36 o 
  -4   9   6        1.49        1.18      1.44 o 
  -3   9   6       81.82       95.32      5.74 o 
  -2   9   6       16.41       18.41      4.97 o 
  -1   9   6       19.82       23.21      2.27 o 
   0   9   6       28.77       36.83      3.27 o 
   1   9   6      329.71      345.71      5.17 o 
   2   9   6       78.85       74.06      1.96 o 
   3   9   6       73.03       71.55      6.94 o 
   4   9   6        0.42        2.16      3.29 o 
   5   9   6        4.10        6.86      4.17 o 
  -5  10   6        0.34       -3.79     10.61 o 
  -4  10   6       19.62       19.99      1.84 o 
  -3  10   6       55.14       52.68      5.58 o 
  -2  10   6      156.81      168.92      7.74 o 
  -1  10   6        0.35        2.76      3.18 o 
   0  10   6       16.77       11.90      1.90 o 
   1  10   6       19.96       15.90      2.78 o 
   2  10   6      117.56      127.80      2.71 o 
   3  10   6       79.82       80.93      5.68 o 
   4  10   6       11.74        7.70      3.17 o 
   5  10   6        0.04        3.09      4.08 o 
  -5  11   6       10.85       17.18      6.58 o 
  -4  11   6       17.50       16.91      8.12 o 
  -3  11   6       17.51       16.52      5.02 o 
  -2  11   6        0.14        4.09      3.86 o 
  -1  11   6      116.66      129.49      5.67 o 
   0  11   6       97.74      106.75      4.28 o 
   1  11   6      138.76      146.36      3.71 o 
   2  11   6      153.74      148.12      4.14 o 
   3  11   6        3.21        5.67      2.73 o 
   4  11   6        9.01        8.34      3.69 o 
   5  11   6        1.78        0.64      3.57 o 
  -5  12   6        2.82       -3.18      6.32 o 
  -4  12   6       20.06       18.42      6.57 o 
  -3  12   6        1.42        3.84      4.34 o 
  -2  12   6       99.11       85.58     10.69 o 
  -1  12   6        4.34        4.30      3.17 o 
   0  12   6       41.75       39.14      1.99 o 
   1  12   6       83.01       85.53      2.87 o 
   2  12   6      105.53       99.87      3.32 o 
   3  12   6       20.59       20.29      2.95 o 
   4  12   6       22.57       22.99      3.66 o 
  -4  13   6       18.76       14.59      4.02 o 
  -3  13   6        0.68        1.89      3.24 o 
  -2  13   6       22.34       24.40      3.60 o 
  -1  13   6       78.09       76.97      3.91 o 
   0  13   6       32.92       31.31      2.77 o 
   1  13   6       99.70       90.05      3.10 o 
   2  13   6       80.98       88.15      3.61 o 
   3  13   6        0.94       -0.03      2.82 o 
   4  13   6        1.40       -1.82      3.05 o 
  -4  14   6        4.45        2.96      2.90 o 
  -3  14   6        0.29       -3.74      4.34 o 
  -2  14   6        2.34        4.55      4.49 o 
  -1  14   6        2.73        6.50      3.79 o 
   0  14   6      282.22      277.68      5.22 o 
   1  14   6      231.21      217.10      5.44 o 
   2  14   6       20.76       21.91      2.73 o 
   3  14   6        3.47        2.80      2.90 o 
   4  14   6        0.85        3.29      3.21 o 
  -4  15   6        1.08       10.10      6.98 o 
  -3  15   6        5.72        6.58      3.97 o 
  -2  15   6       11.89       12.01      3.56 o 
  -1  15   6        5.34        2.35      3.64 o 
   0  15   6        0.01       -0.73      2.12 o 
   1  15   6      166.23      168.23      4.35 o 
   2  15   6       31.48       36.75      2.76 o 
   3  15   6        1.82        1.82      4.31 o 
   4  15   6        0.68        1.01      2.70 o 
  -4  16   6        8.01        6.03      9.35 o 
  -3  16   6        0.04        0.38      3.24 o 
  -2  16   6       12.50       10.40      3.74 o 
  -1  16   6       25.40       28.19      4.77 o 
   0  16   6      186.41      174.94      3.80 o 
   1  16   6        0.35       -1.78      2.33 o 
   2  16   6        7.71        7.75      2.15 o 
   3  16   6        0.72        1.56      3.48 o 
   4  16   6        1.80        1.83      2.88 o 
  -4  17   6        3.30        0.12      7.59 o 
  -3  17   6       12.27       15.61      5.61 o 
  -2  17   6       34.39       25.91      5.03 o 
  -1  17   6       63.66       60.39      4.10 o 
   0  17   6       18.06       19.56      3.03 o 
   1  17   6        0.08        0.33      1.87 o 
   2  17   6        4.66        1.59      2.94 o 
   3  17   6        2.10        7.35      4.10 o 
  -3  18   6        0.14        0.01      3.84 o 
  -2  18   6        0.14       -1.89      3.89 o 
  -1  18   6        0.57        5.66      3.64 o 
   0  18   6       42.93       51.63      5.50 o 
   1  18   6        4.93        2.61      2.49 o 
   2  18   6       54.89       59.04      4.05 o 
   3  18   6        0.08        6.20      4.07 o 
  -3  19   6        0.89       -1.54      4.02 o 
  -2  19   6        0.60        4.20      4.53 o 
  -1  19   6        5.66        2.53      3.75 o 
   0  19   6        4.41        5.42      2.32 o 
   1  19   6       10.78        6.55      2.23 o 
   2  19   6        1.17        3.29      2.84 o 
   3  19   6        0.75        2.64      3.93 o 
  -3  20   6        0.10       -3.94      6.27 o 
  -2  20   6        2.45       -1.37      4.00 o 
  -1  20   6       26.75       23.77      4.73 o 
   0  20   6        1.10        2.83      1.97 o 
   1  20   6       12.62       12.35      2.43 o 
   2  20   6        0.00       -0.54      2.87 o 
  -2  21   6       10.74        7.82      5.64 o 
  -1  21   6       13.31       11.87      4.26 o 
   0  21   6        1.60        2.08      3.18 o 
   1  21   6        0.12       -1.50      2.60 o 
   2  21   6        1.22        1.99      2.87 o 
  -1  22   6        3.51        2.65      4.43 o 
   0  22   6        8.24        9.09      4.99 o 
   1  22   6        6.96        3.30      3.23 o 
   0  23   6        4.48        3.27      3.75 o 
  -5   1   7       18.70       21.02      2.32 o 
  -4   1   7       10.42       13.74      3.83 o 
  -3   1   7       40.84       53.47      5.29 o 
  -2   1   7      109.60       98.52      4.26 o 
  -1   1   7     2119.25     2135.40     19.81 o 
   0   1   7      135.04      120.82      3.63 o 
   1   1   7      260.29      262.51      5.32 o 
   2   1   7      268.26      293.85      5.87 o 
   3   1   7        1.98        4.52      2.11 o 
   4   1   7        6.51        6.36      1.87 o 
   5   1   7       23.73       27.02      9.43 o 
  -5   2   7       14.23       11.95      2.52 o 
  -4   2   7        4.32        8.08      4.32 o 
  -3   2   7       15.42       20.36      3.91 o 
  -2   2   7      175.21      161.28      4.05 o 
  -1   2   7      353.08      342.38      5.93 o 
   0   2   7       42.02       36.69      2.56 o 
   1   2   7      912.54      901.20      8.99 o 
   2   2   7       14.33       13.11      2.97 o 
   3   2   7        5.45       10.49      2.34 o 
   4   2   7       14.23       17.48      2.46 o 
   5   2   7       14.41       19.70      6.22 o 
  -5   3   7        0.33        2.21      3.32 o 
  -4   3   7       10.51        9.66      3.29 o 
  -3   3   7      150.96      154.46      9.21 o 
  -2   3   7      135.28      140.18      3.35 o 
  -1   3   7      129.04      141.16      5.04 o 
   0   3   7        1.38        1.12      2.43 o 
   1   3   7       46.64       53.83      2.95 o 
   2   3   7      390.16      387.39      6.07 o 
   3   3   7        9.97       10.30      1.47 o 
   4   3   7       42.74       43.42      4.95 o 
   5   3   7        1.55        0.03      6.79 o 
  -5   4   7        1.36        4.40      2.61 o 
  -4   4   7       13.42       14.69      2.50 o 
  -3   4   7      121.11      128.82      7.02 o 
  -2   4   7       80.77       85.95      3.35 o 
  -1   4   7       57.79       61.79      3.26 o 
   0   4   7        0.34       -1.18      2.14 o 
   1   4   7       31.91       29.00      2.89 o 
   2   4   7       10.26       13.04      2.99 o 
   3   4   7       52.28       51.23      3.98 o 
   4   4   7       30.25       30.31      3.91 o 
   5   4   7        0.13        2.00      4.08 o 
  -5   5   7       17.87       29.14      3.68 o 
  -4   5   7        5.63        2.10      2.69 o 
  -3   5   7        4.28        6.68      2.67 o 
  -2   5   7      131.80      149.45      4.72 o 
  -1   5   7      808.80      834.47      9.37 o 
   0   5   7      131.49      120.74      4.67 o 
   1   5   7      785.72      800.72      8.67 o 
   2   5   7        3.31        3.26      2.15 o 
   3   5   7        0.32       -1.70      2.72 o 
   4   5   7       41.85       41.62      4.34 o 
   5   5   7       10.25       12.01      5.38 o 
  -5   6   7        1.63        5.57      3.41 o 
  -4   6   7       49.02       47.80      2.85 o 
  -3   6   7       51.77       48.79      7.36 o 
  -2   6   7      253.76      222.92      4.35 o 
  -1   6   7        4.33        7.27      2.14 o 
   0   6   7      434.21      449.60      5.40 o 
   1   6   7      291.83      301.96      5.33 o 
   2   6   7      849.75      840.43      8.98 o 
   3   6   7       55.45       62.87      3.64 o 
   4   6   7       10.41       15.45      6.20 o 
   5   6   7        0.00       -2.40      4.18 o 
  -5   7   7        0.09        3.18      9.28 o 
  -4   7   7       50.42       52.02      5.71 o 
  -3   7   7      269.72      270.05      4.32 o 
  -2   7   7        3.74        2.88      1.78 o 
  -1   7   7       44.84       62.11      3.36 o 
   0   7   7      154.55      148.60      3.35 o 
   1   7   7        3.70        4.47      1.73 o 
   2   7   7       46.08       48.74      2.12 o 
   3   7   7      444.47      435.54      7.26 o 
   4   7   7       10.12        8.48      3.49 o 
   5   7   7        0.17       -2.31      3.74 o 
  -5   8   7       22.96       16.25     10.64 o 
  -4   8   7       21.27       24.90      2.25 o 
  -3   8   7      131.08      122.63      4.89 o 
  -2   8   7      106.67      111.09      5.94 o 
  -1   8   7      125.57      129.92      2.47 o 
   0   8   7      138.08      140.82      3.17 o 
   1   8   7      681.53      719.08      6.14 o 
   2   8   7        0.56        1.22      1.81 o 
   3   8   7       10.02        8.36      4.36 o 
   4   8   7       54.46       48.56      4.44 o 
   5   8   7        0.66        0.27      3.40 o 
  -5   9   7        0.00      -10.11     18.82 o 
  -4   9   7        1.04        1.26      2.12 o 
  -3   9   7      135.43      134.75      6.88 o 
  -2   9   7       91.65       90.48      5.16 o 
  -1   9   7       59.32       52.81      2.40 o 
   0   9   7      123.01      128.30      3.79 o 
   1   9   7        0.15        0.01      2.16 o 
   2   9   7       15.51       17.27      1.74 o 
   3   9   7       81.52       90.63      3.82 o 
   4   9   7        0.33        5.16      3.93 o 
   5   9   7        1.76       -2.59      4.40 o 
  -5  10   7        4.99        9.51     19.43 o 
  -4  10   7       10.71       12.72      6.79 o 
  -3  10   7      136.34      130.98      6.92 o 
  -2  10   7      251.42      257.82      7.65 o 
  -1  10   7      185.58      179.11      6.85 o 
   0  10   7       36.87       45.87      7.02 o 
   1  10   7        5.16        5.03      3.04 o 
   2  10   7      179.36      183.81      4.10 o 
   3  10   7       20.74       16.52      3.26 o 
   4  10   7       28.52       21.62      3.46 o 
   5  10   7        0.13        3.34      5.51 o 
  -5  11   7       14.41       15.26     21.06 o 
  -4  11   7        4.53       -3.87      5.75 o 
  -3  11   7        8.60        7.55      4.40 o 
  -2  11   7       16.89       17.50     10.01 o 
  -1  11   7       92.02       98.54      5.82 o 
   0  11   7        0.00        0.51      1.85 o 
   1  11   7      317.15      306.51      5.92 o 
   2  11   7        2.76        3.06      2.30 o 
   3  11   7        0.73        2.69      3.03 o 
   4  11   7        1.80       -0.68      2.71 o 
   5  11   7        0.19       10.78      9.79 o 
  -4  12   7       49.10       27.80     12.27 o 
  -3  12   7        1.80        3.76      5.91 o 
  -2  12   7        4.79        3.38      4.42 o 
  -1  12   7        8.26       16.59      4.29 o 
   0  12   7      101.41       92.31      2.82 o 
   1  12   7       47.11       44.92      2.78 o 
   2  12   7       48.87       57.19      3.90 o 
   3  12   7       20.56       18.53      4.51 o 
   4  12   7       17.36       16.05      3.89 o 
  -4  13   7        8.21        0.85      5.97 o 
  -3  13   7       18.12       14.62      5.08 o 
  -2  13   7       17.38       18.13      9.83 o 
  -1  13   7        0.50        0.98      3.17 o 
   0  13   7       19.00       19.56      2.44 o 
   1  13   7       28.01       33.44      2.24 o 
   2  13   7       38.40       37.22      3.14 o 
   3  13   7       38.01       35.31      4.36 o 
   4  13   7        0.14        3.43      4.94 o 
  -4  14   7        3.48        4.41      3.38 o 
  -3  14   7       12.97        5.00      3.49 o 
  -2  14   7      275.93      275.01      6.48 o 
  -1  14   7       14.91       12.23      3.73 o 
   0  14   7        1.43        0.69      1.89 o 
   1  14   7        1.60        0.99      2.11 o 
   2  14   7       61.91       65.57      3.17 o 
   3  14   7        2.49        3.06      3.67 o 
   4  14   7       14.25       14.27      5.03 o 
  -4  15   7        8.53        7.61      3.81 o 
  -3  15   7        0.03       -1.40      3.99 o 
  -2  15   7        6.81        8.01      5.17 o 
  -1  15   7       62.94       61.52      6.69 o 
   0  15   7      325.15      327.30      4.34 o 
   1  15   7       29.57       29.76      2.67 o 
   2  15   7        0.70        0.42      1.85 o 
   3  15   7        2.68        5.04      3.46 o 
   4  15   7        5.96        1.32      4.56 o 
  -4  16   7        9.51       11.49      7.55 o 
  -3  16   7        2.55        2.49      3.91 o 
  -2  16   7        0.53        0.27      3.26 o 
  -1  16   7       28.03       19.58      4.06 o 
   0  16   7       86.81       90.55      5.01 o 
   1  16   7       55.45       57.99      2.78 o 
   2  16   7       41.40       43.41      3.81 o 
   3  16   7        0.41        7.45      5.40 o 
   4  16   7        7.15       11.40      3.97 o 
  -3  17   7       13.48       17.49      4.50 o 
  -2  17   7        3.93        5.84      4.06 o 
  -1  17   7       16.09       15.17      4.37 o 
   0  17   7        0.41        0.15      1.57 o 
   1  17   7        3.94        4.36      2.29 o 
   2  17   7        0.67       -0.78      2.25 o 
   3  17   7       22.31       23.11      4.38 o 
  -3  18   7        5.91        5.57      5.37 o 
  -2  18   7        2.41        7.56      4.63 o 
  -1  18   7        4.25        6.79      4.18 o 
   0  18   7       15.60       16.75      1.85 o 
   1  18   7       26.12       16.15      2.24 o 
   2  18   7        1.53        1.20      2.38 o 
   3  18   7        0.12        1.78      3.04 o 
  -3  19   7        8.13        7.26      4.71 o 
  -2  19   7       15.69       13.32      4.81 o 
  -1  19   7       11.62       11.45      4.05 o 
   0  19   7        0.02        1.54      2.31 o 
   1  19   7        9.10        4.63      2.31 o 
   2  19   7        1.58        1.50      3.27 o 
   3  19   7        3.20        0.05      3.14 o 
  -2  20   7        3.56       10.43      5.05 o 
  -1  20   7        3.61        1.40      3.72 o 
   0  20   7        2.28        4.00      2.37 o 
   1  20   7        0.05        0.28      2.38 o 
   2  20   7        0.03       -2.72      2.72 o 
  -2  21   7        0.74        1.21      3.89 o 
  -1  21   7        0.74        4.66      4.12 o 
   0  21   7        2.79        5.42      4.62 o 
   1  21   7        3.27        6.65      3.28 o 
   2  21   7        0.01        1.63      3.08 o 
  -1  22   7        1.36        9.89      4.87 o 
   0  22   7        0.59        2.79      3.92 o 
   1  22   7        7.83       13.44      4.33 o 
  -5   0   8        0.07       -0.96      2.91 o 
  -4   0   8        8.89       11.21      6.44 o 
  -3   0   8      689.76      687.19     13.12 o 
  -2   0   8       63.68       55.29      5.24 o 
  -1   0   8     1059.55     1000.23     15.20 o 
   0   0   8        8.86       12.83      3.50 o 
   1   0   8      332.35      326.73      7.14 o 
   2   0   8      345.17      365.12     11.93 o 
   3   0   8      473.19      451.53      7.53 o 
   4   0   8        2.87        4.47      1.94 o 
   5   0   8        3.73        9.39     14.77 o 
  -5   1   8        0.39        4.27      2.35 o 
  -4   1   8        9.31        9.53      3.33 o 
  -3   1   8        0.94       -0.16      2.92 o 
  -2   1   8      554.72      520.27      7.94 o 
  -1   1   8        0.29        0.61      2.44 o 
   0   1   8      106.50      108.80      3.59 o 
   1   1   8       19.46       28.47      3.01 o 
   2   1   8       52.41       61.20      3.78 o 
   3   1   8        0.10        0.82      2.19 o 
   4   1   8        1.48        2.67      1.26 o 
   5   1   8        6.88        9.57      6.21 o 
  -5   2   8        0.36       -0.21      2.53 o 
  -4   2   8        2.83        2.41      4.42 o 
  -3   2   8        0.20       -1.57      2.54 o 
  -2   2   8      400.90      399.94      6.68 o 
  -1   2   8      261.52      255.20      5.67 o 
   0   2   8        6.47        6.97      2.76 o 
   1   2   8       14.09       18.90      2.83 o 
   2   2   8        1.16        1.67      3.17 o 
   3   2   8        3.40        2.77      1.98 o 
   4   2   8       25.50       22.53      1.56 o 
   5   2   8        0.45       -6.26      9.11 o 
  -5   3   8        0.04        1.38      2.75 o 
  -4   3   8        0.13        1.45      3.09 o 
  -3   3   8       19.73       18.63      3.69 o 
  -2   3   8      320.74      328.89      6.23 o 
  -1   3   8       28.53       36.27      3.68 o 
   0   3   8       48.95       47.48      2.73 o 
   1   3   8       10.16        9.99      2.47 o 
   2   3   8        0.76       -0.29      2.70 o 
   3   3   8        0.79        0.24      1.73 o 
   4   3   8       17.39       13.86      2.69 o 
   5   3   8        1.54        2.58      2.52 o 
  -5   4   8        0.06        3.80      5.98 o 
  -4   4   8        7.31        1.05      2.56 o 
  -3   4   8        1.73        2.28      3.19 o 
  -2   4   8      271.10      278.85      4.48 o 
  -1   4   8        4.19        4.85      1.88 o 
   0   4   8     1170.17     1235.96     12.48 o 
   1   4   8       56.56       64.01      3.36 o 
   2   4   8       72.11       59.45      3.50 o 
   3   4   8       57.84       58.81      2.40 o 
   4   4   8        1.46        2.30      3.58 o 
   5   4   8        1.96       -7.41      8.51 o 
  -5   5   8        1.67        3.87      2.59 o 
  -4   5   8        0.26       -3.11      3.11 o 
  -3   5   8       41.51       40.09      6.65 o 
  -2   5   8        0.17       -0.15      2.28 o 
  -1   5   8      115.73      132.02      4.73 o 
   0   5   8      288.89      288.57      4.66 o 
   1   5   8      346.20      373.17      5.72 o 
   2   5   8       48.88       55.37      2.92 o 
   3   5   8        7.93        9.10      1.21 o 
   4   5   8        7.81        5.54      4.18 o 
   5   5   8        0.81       -0.38      3.63 o 
  -5   6   8        1.82        8.23     10.41 o 
  -4   6   8       14.73       16.14      3.84 o 
  -3   6   8        4.25        6.67      3.29 o 
  -2   6   8       29.41       32.72      2.62 o 
  -1   6   8       99.85      101.88      3.77 o 
   0   6   8        3.26       -0.80      1.87 o 
   1   6   8        1.42       -0.94      3.18 o 
   2   6   8       99.70      101.22      4.37 o 
   3   6   8        3.82        5.56      4.31 o 
   4   6   8        0.06       -1.71      4.02 o 
   5   6   8        0.14        3.64      4.10 o 
  -5   7   8        1.62        1.02      9.24 o 
  -4   7   8        3.85        3.52      2.84 o 
  -3   7   8       50.15       48.52      5.25 o 
  -2   7   8      291.69      302.72      4.39 o 
  -1   7   8      143.91      147.10      3.44 o 
   0   7   8      303.75      303.64      6.18 o 
   1   7   8       84.26       67.73      5.24 o 
   2   7   8        6.55        8.25      2.11 o 
   3   7   8       66.57       77.18      4.20 o 
   4   7   8        0.77        1.65      3.38 o 
   5   7   8        4.33        4.54      4.15 o 
  -5   8   8        0.80       -3.48     10.00 o 
  -4   8   8       49.56       49.22      3.27 o 
  -3   8   8        5.85        5.23      1.52 o 
  -2   8   8        6.68        5.67      2.10 o 
  -1   8   8      123.35      133.89      2.54 o 
   0   8   8      249.55      276.43      3.94 o 
   1   8   8      127.87      127.44      4.33 o 
   2   8   8       45.31       43.64      3.01 o 
   3   8   8       34.90       42.22      3.47 o 
   4   8   8       21.61       15.35      3.92 o 
   5   8   8        0.49       -4.74      4.74 o 
  -5   9   8        3.02        4.51     10.61 o 
  -4   9   8       12.79       11.29      5.79 o 
  -3   9   8       14.60       11.68      4.48 o 
  -2   9   8       39.42       58.44      5.62 o 
  -1   9   8      269.89      286.87      3.71 o 
   0   9   8       51.42       54.53      2.87 o 
   1   9   8        0.03        0.84      1.95 o 
   2   9   8        0.94        0.28      2.10 o 
   3   9   8        2.99        4.02      3.42 o 
   4   9   8       19.33       20.17      4.47 o 
   5   9   8        3.79        1.57      3.28 o 
  -5  10   8        3.57       10.26     11.85 o 
  -4  10   8        3.03        8.29     10.07 o 
  -3  10   8        0.56        1.05      4.16 o 
  -2  10   8       45.27       42.67      6.56 o 
  -1  10   8        0.07        1.13      1.98 o 
   0  10   8        0.20        1.32      2.02 o 
   1  10   8      130.84      143.64      4.13 o 
   2  10   8       28.37       25.45      2.09 o 
   3  10   8        4.05        6.61      5.15 o 
   4  10   8       11.55       10.09      4.55 o 
   5  10   8        1.57       -1.11      3.25 o 
  -4  11   8        2.81       -2.23     17.35 o 
  -3  11   8        0.34       -1.78      4.27 o 
  -2  11   8        0.57        3.57      4.14 o 
  -1  11   8        1.41        1.83      1.43 o 
   0  11   8        0.00       -2.67      3.02 o 
   1  11   8       12.19       11.31      3.26 o 
   2  11   8       42.09       48.52      4.23 o 
   3  11   8       21.44       19.24      4.20 o 
   4  11   8        3.34        5.13      3.89 o 
  -4  12   8        1.11        7.39      7.34 o 
  -3  12   8        0.02        1.08      4.96 o 
  -2  12   8      102.10      102.03     11.25 o 
  -1  12   8        3.75        4.22      1.42 o 
   0  12   8       41.05       41.69      2.65 o 
   1  12   8      117.59      107.63      4.06 o 
   2  12   8       10.48        6.01      2.08 o 
   3  12   8        0.00        3.01      3.40 o 
   4  12   8       26.99       28.02      4.15 o 
  -4  13   8        0.05        2.01     10.79 o 
  -3  13   8        1.23        1.47      6.53 o 
  -2  13   8        5.90        5.08      5.64 o 
  -1  13   8       23.69       32.87      7.06 o 
   0  13   8       27.26       27.53      2.68 o 
   1  13   8      169.99      166.46      4.55 o 
   2  13   8        2.52        4.64      2.52 o 
   3  13   8        0.03       -0.05      3.12 o 
   4  13   8        6.46        2.47      3.30 o 
  -4  14   8        0.65        1.57      3.39 o 
  -3  14   8        1.07       -2.74      5.31 o 
  -2  14   8        0.24        1.07      5.60 o 
  -1  14   8       10.79        9.13      5.12 o 
   0  14   8       16.78       13.26      2.49 o 
   1  14   8       48.52       44.39      4.08 o 
   2  14   8        5.65        8.69      2.50 o 
   3  14   8        0.00       -0.45      3.05 o 
   4  14   8        0.34        5.64      5.31 o 
  -4  15   8        4.78       -0.78      5.99 o 
  -3  15   8        0.73        0.50      3.64 o 
  -2  15   8        2.91        1.65      3.29 o 
  -1  15   8      213.69      220.86      7.11 o 
   0  15   8       23.80       31.52      2.93 o 
   1  15   8       38.73       32.00      2.65 o 
   2  15   8       22.82       22.15      2.41 o 
   3  15   8        2.68        8.71      3.09 o 
   4  15   8        0.02        6.06      4.34 o 
  -4  16   8        1.34       -0.31      3.89 o 
  -3  16   8        0.14        5.50      5.11 o 
  -2  16   8        0.26        1.02      4.54 o 
  -1  16   8       60.10       65.76      7.62 o 
   0  16   8      106.03      119.13      3.48 o 
   1  16   8       17.00       14.63      2.28 o 
   2  16   8        1.86        2.79      2.70 o 
   3  16   8        0.30       -0.89      2.74 o 
  -3  17   8        6.56        9.15      4.19 o 
  -2  17   8        5.63        4.03      3.93 o 
  -1  17   8       18.71       18.71      4.28 o 
   0  17   8       23.04       23.06      2.29 o 
   1  17   8       10.03       11.48      2.44 o 
   2  17   8        1.29        2.95      2.84 o 
   3  17   8        0.05       -1.99      2.82 o 
  -3  18   8        0.41       -2.62      4.08 o 
  -2  18   8        5.49        4.41      4.23 o 
  -1  18   8       26.95       35.19      5.06 o 
   0  18   8        1.67        1.54      1.95 o 
   1  18   8       22.82       22.81      3.10 o 
   2  18   8        5.10        4.23      2.33 o 
   3  18   8        0.00       -2.54      3.95 o 
  -3  19   8        1.23       -6.32      6.45 o 
  -2  19   8       12.53       19.50      5.29 o 
  -1  19   8       23.42       23.91      4.54 o 
   0  19   8        9.62        8.11      2.07 o 
   1  19   8        2.06       -1.17      2.20 o 
   2  19   8        0.00       -0.91      2.12 o 
  -2  20   8        0.02        1.89      6.29 o 
  -1  20   8        7.29       11.63      4.71 o 
   0  20   8       11.56       10.89      4.47 o 
   1  20   8       17.91       17.58      2.78 o 
   2  20   8        1.79        4.18      3.76 o 
  -2  21   8        2.05        4.28      4.79 o 
  -1  21   8        0.83        6.91      4.37 o 
   0  21   8        4.98        5.24      3.53 o 
   1  21   8        0.00        5.43      2.75 o 
  -1  22   8        3.42        9.18      4.56 o 
   0  22   8       10.60       10.92      4.59 o 
   1  22   8        2.40        4.34      3.13 o 
  -5   1   9       16.77       10.44      6.18 o 
  -4   1   9        4.52        3.15      4.23 o 
  -3   1   9       21.91       24.77      3.63 o 
  -2   1   9      237.69      248.67      4.93 o 
  -1   1   9       32.37       32.30      2.93 o 
   0   1   9      215.53      217.74      4.57 o 
   1   1   9      711.97      717.78      8.55 o 
   2   1   9      205.46      204.64      6.30 o 
   3   1   9       27.44       33.33      2.19 o 
   4   1   9       45.17       41.31      2.77 o 
   5   1   9        1.29       -2.79      7.60 o 
  -5   2   9        2.46        5.12      3.71 o 
  -4   2   9        1.54       -2.56      3.42 o 
  -3   2   9       92.50       97.50      4.52 o 
  -2   2   9      387.15      385.61      8.05 o 
  -1   2   9       70.50       86.50      3.77 o 
   0   2   9       62.70       76.39      3.37 o 
   1   2   9       62.36       70.91      4.12 o 
   2   2   9        1.50        2.77      3.10 o 
   3   2   9       60.87       56.10      3.93 o 
   4   2   9       27.44       26.21      3.75 o 
   5   2   9        5.09        6.16      7.55 o 
  -5   3   9        0.69        1.54      5.41 o 
  -4   3   9        3.75        3.40      3.72 o 
  -3   3   9        2.92        3.23      3.00 o 
  -2   3   9        0.01        2.43      2.16 o 
  -1   3   9      571.97      583.78      6.62 o 
   0   3   9      436.14      445.62      6.71 o 
   1   3   9        9.80       17.53      3.34 o 
   2   3   9        6.40        3.10      3.12 o 
   3   3   9        1.64        0.93      1.90 o 
   4   3   9        0.31        0.90      2.63 o 
   5   3   9        0.61       -2.68      7.59 o 
  -5   4   9        4.65        5.72      8.10 o 
  -4   4   9       17.06       19.10      4.90 o 
  -3   4   9        4.11        2.92      3.60 o 
  -2   4   9      117.16      109.39      3.53 o 
  -1   4   9       92.33       85.05      3.22 o 
   0   4   9       20.76       21.91      2.66 o 
   1   4   9      111.09      117.92      4.64 o 
   2   4   9       40.93       47.46      4.37 o 
   3   4   9       23.76       21.18      2.35 o 
   4   4   9       25.19       30.40      3.55 o 
   5   4   9        3.69        9.99      8.08 o 
  -5   5   9        0.02       -1.80      7.50 o 
  -4   5   9        3.60       -0.08      2.46 o 
  -3   5   9       23.61       29.27      4.38 o 
  -2   5   9       11.58       20.32      4.40 o 
  -1   5   9       10.05        6.06      3.09 o 
   0   5   9        0.09        2.41      2.97 o 
   1   5   9       27.48       30.58      2.91 o 
   2   5   9        7.28        6.83      2.65 o 
   3   5   9        4.01        4.46      1.72 o 
   4   5   9        3.85        5.91      3.11 o 
   5   5   9        6.42        9.30      4.24 o 
  -5   6   9        1.12      -14.58     17.31 o 
  -4   6   9        2.66        3.43      3.19 o 
  -3   6   9       14.60       24.74      3.24 o 
  -2   6   9      117.85      127.96      3.88 o 
  -1   6   9       27.22       31.56      3.13 o 
   0   6   9      803.50      804.28      8.91 o 
   1   6   9      162.05      165.76      4.40 o 
   2   6   9        6.98        8.98      2.81 o 
   3   6   9       66.87       66.11      1.96 o 
   4   6   9       22.60       24.42      3.44 o 
   5   6   9        0.00        1.12      3.05 o 
  -5   7   9        0.42      -16.48     18.41 o 
  -4   7   9        4.87        5.30      3.16 o 
  -3   7   9      120.37      115.07      4.56 o 
  -2   7   9       73.25       76.27      2.57 o 
  -1   7   9       19.54       17.85      1.86 o 
   0   7   9        3.91        8.63      2.68 o 
   1   7   9        1.08        1.17      2.77 o 
   2   7   9      130.06      130.35      4.99 o 
   3   7   9      158.25      163.00      5.03 o 
   4   7   9        1.24       -2.27      3.32 o 
   5   7   9        0.00       -0.27      3.39 o 
  -5   8   9        0.03        3.64     17.95 o 
  -4   8   9       61.37       57.22      4.64 o 
  -3   8   9        1.63        1.90      1.73 o 
  -2   8   9        6.52        5.48      1.57 o 
  -1   8   9       21.11       19.40      2.42 o 
   0   8   9      279.76      289.76      5.00 o 
   1   8   9       28.50       27.22      3.37 o 
   2   8   9      354.05      359.25      4.39 o 
   3   8   9       12.82       11.68      3.95 o 
   4   8   9        3.49        0.63      5.76 o 
   5   8   9        0.11        4.00      3.35 o 
  -5   9   9        6.24        8.26     19.16 o 
  -4   9   9        0.93       -5.42      9.77 o 
  -3   9   9       33.84       28.98      6.34 o 
  -2   9   9        7.48        8.95      1.68 o 
  -1   9   9      100.39      100.24      3.12 o 
   0   9   9        3.75        6.13      2.97 o 
   1   9   9      175.18      190.88      4.06 o 
   2   9   9      122.13      123.31      5.31 o 
   3   9   9       55.02       62.90      5.51 o 
   4   9   9       25.14       20.91      4.30 o 
   5   9   9        0.55        2.03      6.15 o 
  -4  10   9       10.15        9.12      6.24 o 
  -3  10   9        8.82        4.51      4.94 o 
  -2  10   9      226.45      214.51      8.38 o 
  -1  10   9        7.21       10.29      1.94 o 
   0  10   9        5.19        3.50      1.82 o 
   1  10   9        6.27        6.30      2.33 o 
   2  10   9       36.62       41.99      3.08 o 
   3  10   9        3.04        3.36      3.78 o 
   4  10   9       40.98       37.97      4.79 o 
  -4  11   9        0.15        2.20     10.23 o 
  -3  11   9       15.40        9.69      6.41 o 
  -2  11   9        2.92        2.08      7.02 o 
  -1  11   9       35.48       41.17      3.84 o 
   0  11   9      321.82      318.99      6.54 o 
   1  11   9      265.86      264.04      5.07 o 
   2  11   9       49.99       51.28      2.63 o 
   3  11   9       86.93       85.00      4.29 o 
   4  11   9        0.57        3.49      3.68 o 
  -4  12   9        3.78        6.40     11.14 o 
  -3  12   9       21.79       22.29      6.01 o 
  -2  12   9       30.83       27.32      4.92 o 
  -1  12   9       20.66       20.33      1.44 o 
   0  12   9       45.04       48.54      4.59 o 
   1  12   9       13.62       17.90      3.85 o 
   2  12   9        8.91        7.86      2.12 o 
   3  12   9        3.49       -0.02      3.22 o 
   4  12   9       11.96       15.27      4.08 o 
  -4  13   9        0.14        3.00      6.54 o 
  -3  13   9        7.06       17.60      7.08 o 
  -2  13   9       20.30       19.89      4.95 o 
  -1  13   9       71.27       55.57      6.89 o 
   0  13   9       53.82       57.22      3.17 o 
   1  13   9      141.80      134.99      4.22 o 
   2  13   9       12.36       11.92      2.68 o 
   3  13   9        5.54        6.45      3.59 o 
   4  13   9        1.40        7.81      5.42 o 
  -4  14   9        4.03       10.00     21.59 o 
  -3  14   9       20.78       27.87      5.81 o 
  -2  14   9       60.08       67.74      7.61 o 
  -1  14   9       19.72       16.40      5.28 o 
   0  14   9        3.81        4.49      2.04 o 
   1  14   9        6.82        7.63      2.51 o 
   2  14   9       20.21       22.56      3.08 o 
   3  14   9        0.59        1.90      3.05 o 
   4  14   9        6.26       13.02      4.06 o 
  -4  15   9        0.97        0.44      4.25 o 
  -3  15   9       17.36        5.44      4.45 o 
  -2  15   9        5.66       -1.72      4.82 o 
  -1  15   9      163.07      165.19      7.29 o 
   0  15   9       47.25       43.34      2.58 o 
   1  15   9       42.30       45.61      3.48 o 
   2  15   9       14.56       17.21      2.89 o 
   3  15   9        0.04        2.40      3.09 o 
   4  15   9        2.82        8.12      5.93 o 
  -3  16   9        3.83        4.43      4.29 o 
  -2  16   9        0.16       -4.44      4.44 o 
  -1  16   9       53.26       57.34      5.00 o 
   0  16   9       89.10       89.03      2.68 o 
   1  16   9        5.66        4.96      2.48 o 
   2  16   9        3.42        4.24      2.22 o 
   3  16   9        3.39        8.59      3.51 o 
  -3  17   9       12.19        7.62      4.35 o 
  -2  17   9       16.76       14.15      4.98 o 
  -1  17   9        3.44        6.47      4.29 o 
   0  17   9        1.09        2.39      1.71 o 
   1  17   9        0.43        0.95      2.07 o 
   2  17   9        6.61        4.85      2.85 o 
   3  17   9       12.75       13.45      3.73 o 
  -3  18   9        0.48        9.31      6.18 o 
  -2  18   9        5.36       -1.49      9.01 o 
  -1  18   9       15.07       16.18      4.22 o 
   0  18   9       47.65       53.62      5.46 o 
   1  18   9        0.02       -2.05      2.29 o 
   2  18   9        0.13        1.28      2.21 o 
   3  18   9        0.15        5.57      4.30 o 
  -2  19   9        6.83       13.38      7.82 o 
  -1  19   9        3.90       -2.60      4.78 o 
   0  19   9        0.00        0.28      1.83 o 
   1  19   9        0.15       -0.50      2.52 o 
   2  19   9        0.37        0.05      2.24 o 
  -2  20   9        0.93       10.95      5.81 o 
  -1  20   9        3.29        9.22      4.42 o 
   0  20   9        4.78        3.37      3.78 o 
   1  20   9        0.28        0.32      2.35 o 
   2  20   9        2.34        2.92      2.37 o 
  -1  21   9        2.64       12.34      4.62 o 
   0  21   9        4.07        7.85      5.04 o 
   1  21   9        0.00        3.52      3.19 o 
   0  22   9        1.85       -0.67      4.72 o 
  -5   0  10        2.41        5.72     11.97 o 
  -4   0  10      113.75      101.13      8.94 o 
  -3   0  10      164.62      181.39      6.19 o 
  -2   0  10      490.94      521.99     11.38 o 
  -1   0  10      136.47      150.88      5.55 o 
   0   0  10        8.71       12.83      4.53 o 
   1   0  10       16.99       21.21      4.31 o 
   2   0  10      624.83      641.29     14.56 o 
   3   0  10       89.92       82.51      5.15 o 
   4   0  10       99.41       95.53      8.25 o 
   5   0  10        0.81        3.86     15.30 o 
  -5   1  10        0.34        1.56      5.58 o 
  -4   1  10        1.40       -2.84      4.41 o 
  -3   1  10       95.26       84.79      4.61 o 
  -2   1  10       95.39       97.67      5.24 o 
  -1   1  10        1.96        1.73      2.96 o 
   0   1  10      362.38      362.41      5.96 o 
   1   1  10      892.94      925.19     11.29 o 
   2   1  10        5.84        7.25      4.71 o 
   3   1  10        6.71        6.73      2.30 o 
   4   1  10        4.75        4.64      2.25 o 
   5   1  10        6.76        8.52      6.66 o 
  -5   2  10        1.35        4.41      3.49 o 
  -4   2  10       29.17       20.18      8.17 o 
  -3   2  10      183.14      192.35      5.33 o 
  -2   2  10      103.18      105.88      5.92 o 
  -1   2  10       88.61       84.41      4.18 o 
   0   2  10      170.05      183.20      5.53 o 
   1   2  10       48.94       47.47      4.24 o 
   2   2  10      212.47      219.05      5.23 o 
   3   2  10      128.26      121.14      2.90 o 
   4   2  10       11.57       14.03      1.91 o 
   5   2  10        1.60        3.72      8.09 o 
  -5   3  10        2.86        0.66      3.57 o 
  -4   3  10        0.00        6.63      3.71 o 
  -3   3  10       91.72       92.40      5.22 o 
  -2   3  10      122.30      122.53      4.42 o 
  -1   3  10      427.75      426.84      6.36 o 
   0   3  10       62.99       58.04      3.14 o 
   1   3  10        0.00        1.54      3.16 o 
   2   3  10      117.80      118.09      5.47 o 
   3   3  10       95.93       92.33      3.67 o 
   4   3  10       11.68       14.71      4.86 o 
   5   3  10        5.63       10.72      6.41 o 
  -5   4  10        0.89        3.14      3.13 o 
  -4   4  10        3.73        4.94      5.87 o 
  -3   4  10       23.86       21.21      3.07 o 
  -2   4  10      103.24      109.90      6.10 o 
  -1   4  10      129.15      140.98      5.33 o 
   0   4  10      547.06      584.29      8.17 o 
   1   4  10       10.01        7.20      2.93 o 
   2   4  10       47.01       55.31      4.11 o 
   3   4  10       35.92       29.07      6.38 o 
   4   4  10       11.25       12.30      4.24 o 
   5   4  10        5.78        8.35      8.04 o 
  -5   5  10        0.60        0.87      4.37 o 
  -4   5  10       36.19       40.77      5.48 o 
  -3   5  10      209.02      201.83      3.95 o 
  -2   5  10        0.53        3.28      1.95 o 
  -1   5  10        0.02        1.23      2.30 o 
   0   5  10      132.61      141.02      3.75 o 
   1   5  10        9.18        5.06      3.33 o 
   2   5  10        6.16        8.28      3.28 o 
   3   5  10      154.69      162.87      5.17 o 
   4   5  10        0.13       -1.70      3.60 o 
   5   5  10        0.00       -2.20      3.62 o 
  -5   6  10        0.51        5.76      9.73 o 
  -4   6  10        3.50        2.37      2.25 o 
  -3   6  10        0.33        0.94      2.21 o 
  -2   6  10      197.91      197.23      8.17 o 
  -1   6  10       47.49       52.00      2.89 o 
   0   6  10      153.33      164.43      5.15 o 
   1   6  10      158.90      165.05      4.80 o 
   2   6  10       28.42       27.29      7.00 o 
   3   6  10        5.00        4.59      3.22 o 
   4   6  10       37.42       44.95      9.33 o 
   5   6  10        0.83        2.50      4.02 o 
  -5   7  10        0.21        2.50      9.85 o 
  -4   7  10        0.32       -0.11      1.72 o 
  -3   7  10       39.38       42.55      6.61 o 
  -2   7  10       12.89       11.74      2.63 o 
  -1   7  10       19.38       22.61      2.14 o 
   0   7  10       31.29       33.15      4.61 o 
   1   7  10        7.63       10.63      3.49 o 
   2   7  10        2.32        1.16      2.60 o 
   3   7  10        0.18       -1.01      1.01 o 
   4   7  10        0.97        8.05      6.95 o 
   5   7  10        0.59        3.38      4.43 o 
  -5   8  10        0.08        1.25     10.19 o 
  -4   8  10       22.10       14.92     18.14 o 
  -3   8  10        2.88        2.23      2.36 o 
  -2   8  10       12.85       12.32      2.09 o 
  -1   8  10       62.07       64.61      2.93 o 
   0   8  10      327.81      346.06      6.48 o 
   1   8  10       66.50       71.24      5.39 o 
   2   8  10       35.71       36.74      2.38 o 
   3   8  10        0.00        0.60      1.42 o 
   4   8  10       12.56        0.02      4.55 o 
  -4   9  10       18.48       23.99      7.71 o 
  -3   9  10       23.88       22.83      1.60 o 
  -2   9  10        1.08        1.09      1.26 o 
  -1   9  10       14.30       13.45      2.50 o 
   0   9  10       19.39       26.48      2.56 o 
   1   9  10      198.47      194.40      4.28 o 
   2   9  10      199.49      185.54     10.27 o 
   3   9  10        7.25        4.32      2.29 o 
   4   9  10        0.00        0.30      3.63 o 
  -4  10  10        4.45       -4.39     18.14 o 
  -3  10  10       32.11       30.42      7.00 o 
  -2  10  10       45.63       34.58      7.75 o 
  -1  10  10        4.89        3.89      2.19 o 
   0  10  10       33.79       48.47      4.65 o 
   1  10  10       43.11       41.97      3.58 o 
   2  10  10      115.00      113.24      3.96 o 
   3  10  10       17.65       15.45      1.38 o 
   4  10  10        8.91        5.89      3.52 o 
  -4  11  10        0.04       -0.48      6.87 o 
  -3  11  10        3.04        8.52      6.41 o 
  -2  11  10       27.16       32.46      6.63 o 
  -1  11  10      129.49      117.96      4.57 o 
   0  11  10        1.57        2.38      2.26 o 
   1  11  10      168.75      171.72      4.28 o 
   2  11  10       27.26       25.77      2.37 o 
   3  11  10       11.89       12.43      3.84 o 
   4  11  10        0.61       -2.20      4.62 o 
  -4  12  10        0.17        0.61     10.72 o 
  -3  12  10        2.40        6.61     11.62 o 
  -2  12  10       35.93       37.52      6.74 o 
  -1  12  10       61.94       61.77      6.89 o 
   0  12  10       57.58       68.44      4.43 o 
   1  12  10        0.04        1.76      2.85 o 
   2  12  10       10.68       13.38      2.30 o 
   3  12  10        0.13       -3.19      3.58 o 
   4  12  10       15.49       16.88      4.43 o 
  -4  13  10        8.59        3.48     11.82 o 
  -3  13  10        2.82       18.19      7.96 o 
  -2  13  10        4.64        2.94      6.00 o 
  -1  13  10      172.16      150.04      9.34 o 
   0  13  10       45.89       42.85      3.64 o 
   1  13  10       66.91       60.40      3.95 o 
   2  13  10       13.53       14.07      2.35 o 
   3  13  10        8.00        7.26      6.45 o 
   4  13  10        0.19       12.87      4.93 o 
  -4  14  10        1.10        3.98     12.01 o 
  -3  14  10        3.30       12.15      7.28 o 
  -2  14  10        0.60       -6.07      8.35 o 
  -1  14  10       83.71       81.87      8.91 o 
   0  14  10      188.92      186.72      3.95 o 
   1  14  10       14.33       13.61      3.29 o 
   2  14  10        0.82        0.20      2.67 o 
   3  14  10        0.57        1.37      4.17 o 
   4  14  10        1.34        6.46      7.36 o 
  -3  15  10       14.33       22.48      6.09 o 
  -2  15  10        6.58       14.97      6.78 o 
  -1  15  10       74.16       76.81      5.15 o 
   0  15  10       11.23        6.81      2.39 o 
   1  15  10       13.86       12.81      3.33 o 
   2  15  10       20.22       12.14      3.39 o 
   3  15  10        2.64        6.12      3.78 o 
  -3  16  10        1.65       -0.07      4.71 o 
  -2  16  10        0.01        2.47      5.85 o 
  -1  16  10        6.44        6.74      4.08 o 
   0  16  10      108.50      100.81      2.66 o 
   1  16  10        8.04        6.82      2.51 o 
   2  16  10        0.26        0.82      2.64 o 
   3  16  10        0.16        3.62      4.07 o 
  -3  17  10       11.31       28.82     10.10 o 
  -2  17  10        0.35       15.16      5.98 o 
  -1  17  10        0.04        7.96      4.78 o 
   0  17  10       13.39       16.88      2.94 o 
   1  17  10       19.56       15.96      2.89 o 
   2  17  10        0.51        1.81      2.18 o 
   3  17  10        4.33       17.40      5.94 o 
  -3  18  10        0.63        9.70      6.95 o 
  -2  18  10       17.73       13.74      6.36 o 
  -1  18  10        0.01        7.42      4.91 o 
   0  18  10       15.28       14.04      2.60 o 
   1  18  10        3.47        6.52      2.70 o 
   2  18  10        9.66       13.40      4.46 o 
  -2  19  10        0.37       19.98     13.05 o 
  -1  19  10       25.64       20.75      5.88 o 
   0  19  10       12.22       16.48      4.38 o 
   1  19  10       12.22       13.89      2.59 o 
   2  19  10        0.08        4.36      2.62 o 
  -2  20  10        1.27        1.07      5.51 o 
  -1  20  10        7.85        5.36      4.95 o 
   0  20  10        2.87        2.80      4.47 o 
   1  20  10        2.23        4.90      2.45 o 
  -1  21  10        3.15       14.10      6.05 o 
   0  21  10        7.25        8.86      5.31 o 
   1  21  10        2.04        1.94      2.48 o 
  -5   1  11        5.84       -6.53      6.53 o 
  -4   1  11        1.21       -1.74      5.12 o 
  -3   1  11      170.94      172.72      5.32 o 
  -2   1  11      103.27      107.16      4.61 o 
  -1   1  11      148.81      151.41      5.26 o 
   0   1  11       36.43       49.74      4.86 o 
   1   1  11        0.10       -0.27      3.00 o 
   2   1  11       41.63       47.91      3.97 o 
   3   1  11      104.30       84.39      8.64 o 
   4   1  11        3.52        3.37      1.86 o 
   5   1  11        5.62        0.23      5.67 o 
  -5   2  11        1.35        7.16      5.07 o 
  -4   2  11        5.26        3.86      7.72 o 
  -3   2  11       26.34       20.54      3.38 o 
  -2   2  11       70.61       67.42      4.07 o 
  -1   2  11        0.04        1.32      2.72 o 
   0   2  11       43.05       40.89      3.71 o 
   1   2  11       98.37      104.49      4.13 o 
   2   2  11       55.24       50.95      4.05 o 
   3   2  11        0.05       -0.42      1.97 o 
   4   2  11        1.05        1.39      2.25 o 
   5   2  11        2.38        1.21      5.72 o 
  -5   3  11        0.22        5.24      3.95 o 
  -4   3  11        0.38       -1.10      3.21 o 
  -3   3  11       11.99       14.08      4.12 o 
  -2   3  11       19.60       23.04      2.84 o 
  -1   3  11       61.35       64.69      4.12 o 
   0   3  11       94.26       99.26      4.19 o 
   1   3  11       43.73       52.68      4.20 o 
   2   3  11       82.76       87.32      5.35 o 
   3   3  11        2.17        1.88      2.71 o 
   4   3  11       11.97        7.68      1.89 o 
   5   3  11        8.74       12.07      5.71 o 
  -5   4  11        0.07       -2.28      3.87 o 
  -4   4  11        0.02        1.41      3.87 o 
  -3   4  11       56.28       63.38      3.23 o 
  -2   4  11       57.69       60.06      3.73 o 
  -1   4  11       61.98       58.96      3.54 o 
   0   4  11       44.46       48.19      3.30 o 
   1   4  11       11.48       15.78      3.22 o 
   2   4  11       27.51       43.80      4.14 o 
   3   4  11      104.68      109.31      4.48 o 
   4   4  11       31.15       32.76      5.26 o 
   5   4  11        0.02        0.53      5.52 o 
  -5   5  11       15.11       24.20     10.38 o 
  -4   5  11        4.72        6.00      3.01 o 
  -3   5  11        1.05        1.42      2.66 o 
  -2   5  11        1.63        0.00      2.65 o 
  -1   5  11        2.83        5.54      2.87 o 
   0   5  11       64.37       69.89      4.14 o 
   1   5  11      359.16      360.00     11.29 o 
   2   5  11       47.30       39.01      6.69 o 
   3   5  11        4.24        4.45      3.38 o 
   4   5  11       26.75       24.51      4.29 o 
   5   5  11        0.34        4.28      4.38 o 
  -5   6  11        0.26        7.31      9.96 o 
  -4   6  11        1.99        3.59      2.75 o 
  -3   6  11       49.90       44.98      4.20 o 
  -2   6  11      131.88      121.00      3.70 o 
  -1   6  11      154.92      155.66      5.40 o 
   0   6  11        0.80        2.19      2.43 o 
   1   6  11        6.73        4.88      2.93 o 
   2   6  11      185.03      187.28      8.14 o 
   3   6  11        0.19       -1.65      3.18 o 
   4   6  11       12.98       12.07      3.71 o 
  -5   7  11        2.87       17.84     11.06 o 
  -4   7  11       18.22       23.99      2.09 o 
  -3   7  11       33.06       34.82      4.13 o 
  -2   7  11       38.75       35.76      2.49 o 
  -1   7  11        5.35        7.25      2.77 o 
   0   7  11       24.27       24.11      3.21 o 
   1   7  11       12.50       19.38      3.81 o 
   2   7  11       46.81       46.17      3.65 o 
   3   7  11      199.64      187.50      3.64 o 
   4   7  11        0.23        0.43      3.49 o 
  -4   8  11        3.74        3.60      4.80 o 
  -3   8  11        1.44       -0.26      2.45 o 
  -2   8  11        2.83        6.34      2.23 o 
  -1   8  11        4.75        2.62      2.41 o 
   0   8  11      167.29      163.16      4.55 o 
   1   8  11       47.80       41.26      3.98 o 
   2   8  11       37.88       43.87      3.69 o 
   3   8  11       18.44       17.57      2.75 o 
   4   8  11        7.30        1.18      3.35 o 
  -4   9  11        0.02        2.57      6.44 o 
  -3   9  11       89.16       85.93      5.75 o 
  -2   9  11       25.23       28.34      4.02 o 
  -1   9  11      104.76      103.51      2.68 o 
   0   9  11       30.28       24.27      3.39 o 
   1   9  11      164.42      164.54      5.16 o 
   2   9  11        1.33        2.67      2.98 o 
   3   9  11        1.92        2.56      1.78 o 
   4   9  11        2.60        3.51      4.74 o 
  -4  10  11       31.14       29.86      7.88 o 
  -3  10  11        5.24        3.66      4.79 o 
  -2  10  11       20.73       20.38      1.35 o 
  -1  10  11       86.15       83.12      3.25 o 
   0  10  11        3.12        3.58      2.65 o 
   1  10  11        0.36        0.91      2.94 o 
   2  10  11      132.29      117.94      4.17 o 
   3  10  11       22.86       20.78      2.06 o 
   4  10  11        0.47       -4.55      4.55 o 
  -4  11  11        0.57       16.46     11.72 o 
  -3  11  11        0.58       -2.22      6.24 o 
  -2  11  11       77.64       94.80      6.63 o 
  -1  11  11        4.45        6.11      2.16 o 
   0  11  11       16.34       21.05      2.66 o 
   1  11  11       42.63       36.77      7.83 o 
   2  11  11       58.97       59.52      2.98 o 
   3  11  11        1.66       -0.35      1.62 o 
   4  11  11        1.10       -3.46      5.40 o 
  -4  12  11        4.69       -5.62      8.97 o 
  -3  12  11        3.96        6.85      5.29 o 
  -2  12  11       16.32       11.24     16.85 o 
  -1  12  11        1.90        1.22      2.50 o 
   0  12  11       76.23       74.95      5.56 o 
   1  12  11        8.78        8.78      3.54 o 
   2  12  11       45.88       39.60      2.78 o 
   3  12  11        2.38        8.78      5.17 o 
   4  12  11        1.12        2.92      4.69 o 
  -4  13  11        0.18        3.83     20.94 o 
  -3  13  11        0.10       -0.24     12.33 o 
  -2  13  11       35.20       33.98      6.50 o 
  -1  13  11        4.21        3.87      2.76 o 
   0  13  11       79.34       94.00      5.42 o 
   1  13  11        0.16        1.15      2.89 o 
   2  13  11       22.02       24.91      2.58 o 
   3  13  11        0.38       -2.61      3.45 o 
   4  13  11        2.53        3.92      4.33 o 
  -3  14  11        0.95        1.72      6.11 o 
  -2  14  11       19.60       31.29      8.48 o 
  -1  14  11        5.12        4.15      2.39 o 
   0  14  11       12.17       12.50      2.93 o 
   1  14  11       15.58       23.88      3.16 o 
   2  14  11        3.47       -3.00      4.76 o 
   3  14  11        1.54        6.37      4.58 o 
  -3  15  11        7.53        0.63      8.08 o 
  -2  15  11        4.27       22.07      8.05 o 
  -1  15  11        1.70        3.37      3.70 o 
   0  15  11       10.74       10.85      1.97 o 
   1  15  11       32.91       39.37      5.09 o 
   2  15  11        8.90        6.25      3.02 o 
   3  15  11        1.20       10.10      5.57 o 
  -3  16  11        0.24       -0.35      6.18 o 
  -2  16  11        0.14       -5.05      5.05 o 
  -1  16  11        8.96       16.16      7.65 o 
   0  16  11       15.35       12.23      2.60 o 
   1  16  11        2.17        3.99      2.40 o 
   2  16  11        0.02        2.01      2.97 o 
   3  16  11        0.06        0.19      3.39 o 
  -3  17  11        0.04       12.65     11.93 o 
  -2  17  11        1.28       -2.91      4.77 o 
  -1  17  11        0.66        2.35      4.40 o 
   0  17  11        5.99        3.35      2.21 o 
   1  17  11        7.24        5.06      2.35 o 
   2  17  11        1.90        5.95      3.58 o 
   3  17  11        6.08       11.37      5.90 o 
  -2  18  11        2.53       -2.03      5.80 o 
  -1  18  11        5.81        4.28      5.19 o 
   0  18  11       14.68       11.50      2.90 o 
   1  18  11        1.38        5.91      2.65 o 
   2  18  11        1.66        5.13      2.77 o 
  -2  19  11        1.46        9.33      4.46 o 
  -1  19  11        0.01       15.05      9.18 o 
   0  19  11        0.45        2.74     11.79 o 
   1  19  11       10.26        6.50      3.04 o 
   2  19  11        0.08        4.38      3.52 o 
  -1  20  11        3.33        5.03      4.67 o 
   0  20  11        6.78        4.15      4.26 o 
   1  20  11        0.27        2.67      2.64 o 
  -5   0  12        2.96       -1.25      7.08 o 
  -4   0  12        0.16       -1.25      6.44 o 
  -3   0  12      100.22      110.98      6.08 o 
  -2   0  12        4.03        6.84      5.30 o 
  -1   0  12       41.50       44.45      6.33 o 
   0   0  12      293.14      293.49      8.14 o 
   1   0  12       78.68       84.29      5.94 o 
   2   0  12       14.23       12.15      6.56 o 
   3   0  12      110.03      112.02      9.45 o 
   4   0  12       16.44       19.81      3.00 o 
   5   0  12       14.38       11.55     17.65 o 
  -5   1  12        0.62        4.94     23.46 o 
  -4   1  12       43.36       36.20      4.84 o 
  -3   1  12        1.60       -0.81      3.61 o 
  -2   1  12      206.95      196.04      6.50 o 
  -1   1  12      113.70      117.20      4.59 o 
   0   1  12       66.41       71.24      4.57 o 
   1   1  12        7.21        7.19      4.14 o 
   2   1  12        4.06        3.40      3.47 o 
   3   1  12        0.11       -0.92      2.84 o 
   4   1  12        3.79        3.76      2.24 o 
   5   1  12        6.89        6.85      5.81 o 
  -5   2  12        0.03       -5.11      5.11 o 
  -4   2  12        1.82        0.93      3.99 o 
  -3   2  12       29.80       33.75      5.28 o 
  -2   2  12      182.34      204.03      5.20 o 
  -1   2  12        0.28        0.63      3.39 o 
   0   2  12        5.26        7.17      3.47 o 
   1   2  12       52.16       55.54      3.91 o 
   2   2  12        0.00       -0.60      4.07 o 
   3   2  12       13.73       21.35      3.19 o 
   4   2  12       42.22       47.13      6.87 o 
  -5   3  12        0.64        3.35      6.63 o 
  -4   3  12        0.77        4.11      5.19 o 
  -3   3  12       69.87       78.05      4.29 o 
  -2   3  12        0.56        0.83      3.40 o 
  -1   3  12       59.64       66.94      5.14 o 
   0   3  12       54.43       59.32      6.54 o 
   1   3  12       18.22       18.75      3.78 o 
   2   3  12       27.15       28.76      3.93 o 
   3   3  12        7.80        7.47      3.70 o 
   4   3  12        0.53       -0.02      2.77 o 
  -5   4  12        0.99        6.40      5.46 o 
  -4   4  12       14.33       11.73      3.94 o 
  -3   4  12        8.66        4.35      2.48 o 
  -2   4  12        4.72        6.64      3.86 o 
  -1   4  12       41.40       44.49      4.15 o 
   0   4  12       16.57       22.12      3.59 o 
   1   4  12       75.27       74.61      5.33 o 
   2   4  12       14.98       16.10      3.71 o 
   3   4  12        0.15       -2.39      3.18 o 
   4   4  12        0.27        0.56      2.94 o 
  -4   5  12        8.10        8.87      5.34 o 
  -3   5  12       82.00       64.22      4.48 o 
  -2   5  12        1.02        2.44      2.62 o 
  -1   5  12        5.63        1.00      3.82 o 
   0   5  12        3.67        2.52      2.77 o 
   1   5  12        4.75        4.39      3.58 o 
   2   5  12       15.74       16.01      4.05 o 
   3   5  12       25.72       35.78      3.93 o 
   4   5  12        0.06        3.98      4.07 o 
  -4   6  12        3.52        1.80      3.84 o 
  -3   6  12        6.69        5.35      2.56 o 
  -2   6  12       13.83       11.51      2.79 o 
  -1   6  12       49.12       53.98      4.84 o 
   0   6  12        0.60        4.45      2.73 o 
   1   6  12       10.55        9.78      3.55 o 
   2   6  12        2.78        0.60      3.25 o 
   3   6  12       10.81       10.21      3.99 o 
   4   6  12        1.77       -1.37      3.96 o 
  -4   7  12        0.10        1.33      5.36 o 
  -3   7  12       15.15       12.68      2.77 o 
  -2   7  12        3.46        2.97      2.14 o 
  -1   7  12       33.37       25.73      3.28 o 
   0   7  12       81.04       94.10      4.57 o 
   1   7  12       45.01       44.39      4.15 o 
   2   7  12       25.96       23.84      4.27 o 
   3   7  12       53.05       58.22      4.48 o 
   4   7  12        4.06        0.64      4.44 o 
  -4   8  12        0.33        0.58      4.64 o 
  -3   8  12        9.75        6.65      3.27 o 
  -2   8  12       15.77       20.23      3.00 o 
  -1   8  12        7.44        4.09      2.37 o 
   0   8  12       13.78       16.32      2.82 o 
   1   8  12       16.53       19.72      3.80 o 
   2   8  12        0.05        1.20      3.18 o 
   3   8  12       33.53       26.59      2.76 o 
   4   8  12        4.11        3.93      4.51 o 
  -4   9  12        3.72       12.64      7.23 o 
  -3   9  12        3.78        5.01      4.79 o 
  -2   9  12       17.53       14.27      2.28 o 
  -1   9  12       47.45       37.24      2.97 o 
   0   9  12        0.68        0.46      2.32 o 
   1   9  12       55.25       61.68      4.30 o 
   2   9  12        2.24        0.89      1.99 o 
   3   9  12       33.43       33.05      3.34 o 
   4   9  12        7.57       17.08      4.56 o 
  -4  10  12       10.85        9.06      5.65 o 
  -3  10  12        7.84       14.33     10.72 o 
  -2  10  12        0.11       -0.42      1.50 o 
  -1  10  12        3.15        3.97      1.74 o 
   0  10  12       12.56       13.43      2.74 o 
   1  10  12      107.52      109.39      4.29 o 
   2  10  12       29.53       30.57      4.02 o 
   3  10  12        0.01       -2.28      2.95 o 
   4  10  12        0.05        3.34      4.54 o 
  -4  11  12        0.00       -5.75     10.17 o 
  -3  11  12       19.98       -3.83     10.59 o 
  -2  11  12        6.83       13.60      8.51 o 
  -1  11  12        5.36        4.16      2.45 o 
   0  11  12       57.46       54.19      3.60 o 
   1  11  12        7.51        9.46      2.88 o 
   2  11  12        5.04        3.00      2.83 o 
   3  11  12        0.03        1.07      4.21 o 
   4  11  12        1.80       14.91      4.55 o 
  -4  12  12        2.22        7.19      7.81 o 
  -3  12  12        0.05       10.78      5.52 o 
  -2  12  12        0.02        0.04      4.42 o 
  -1  12  12        1.15       -0.74      1.65 o 
   0  12  12       28.86       16.77      6.38 o 
   1  12  12        0.09       -1.79      2.55 o 
   2  12  12       15.63       15.50      3.77 o 
   3  12  12        0.10        9.88      7.89 o 
   4  12  12        1.08        4.06      5.78 o 
  -3  13  12        0.10        3.89     12.80 o 
  -2  13  12        6.86       10.42      9.62 o 
  -1  13  12       18.88       17.33      2.98 o 
   0  13  12       55.23       59.67      4.92 o 
   1  13  12        0.00        2.71      2.56 o 
   2  13  12        1.72        3.94      3.33 o 
   3  13  12        0.96        7.66      5.50 o 
  -3  14  12        1.02        4.09     25.40 o 
  -2  14  12       29.30       26.88      9.51 o 
  -1  14  12       42.51       44.19      6.31 o 
   0  14  12        1.80        2.24      2.48 o 
   1  14  12        1.63        2.04      3.06 o 
   2  14  12        0.03        2.91      3.19 o 
   3  14  12        0.02       16.59      5.43 o 
  -3  15  12        0.01       -6.41     13.46 o 
  -2  15  12        0.29       17.87      7.73 o 
  -1  15  12       35.01       23.14      8.35 o 
   0  15  12       21.89       32.20      7.01 o 
   1  15  12        0.93        1.01      2.88 o 
   2  15  12        0.14       -0.31      2.59 o 
   3  15  12        0.13       -3.92      4.25 o 
  -3  16  12        0.75       11.13      9.75 o 
  -2  16  12        7.20       14.67     13.90 o 
  -1  16  12        2.78        3.41      5.86 o 
   0  16  12        3.90        2.77      2.45 o 
   1  16  12       14.57       13.17      4.84 o 
   2  16  12        9.88        8.49      3.78 o 
   3  16  12        0.06        5.89      5.62 o 
  -2  17  12        0.65       -0.03      6.36 o 
  -1  17  12        1.40       15.86      7.25 o 
   0  17  12        0.41        1.79      2.09 o 
   1  17  12       11.24        9.77      2.71 o 
   2  17  12        1.63        8.65      3.31 o 
  -2  18  12        0.04        7.36      8.89 o 
  -1  18  12       12.01       11.89     14.96 o 
   0  18  12       13.54       10.94      5.83 o 
   1  18  12        0.51        0.11      2.96 o 
   2  18  12        1.30        8.63      5.74 o 
  -1  19  12       11.28       18.11      5.68 o 
   0  19  12        2.28       -1.09      3.73 o 
   1  19  12       20.81       17.41      2.79 o 
   0  20  12        0.31       -4.75      7.63 o 
  -4   1  13       19.50       13.91      3.37 o 
  -3   1  13       23.13       27.91      3.49 o 
  -2   1  13        8.48        5.49      3.62 o 
  -1   1  13      251.23      246.56      7.62 o 
   0   1  13       67.48       66.50      4.13 o 
   1   1  13       41.85       45.54      4.48 o 
   2   1  13        8.65        8.92      4.02 o 
   3   1  13        0.02       -1.21      2.68 o 
   4   1  13        0.08       -0.58      2.84 o 
  -4   2  13       11.56        8.46      5.49 o 
  -3   2  13        0.02        1.02      2.89 o 
  -2   2  13      145.99      143.48      8.15 o 
  -1   2  13       78.40       84.68      4.17 o 
   0   2  13        3.45        1.19      3.73 o 
   1   2  13        7.78        9.67      3.83 o 
   2   2  13       37.31       43.17      4.96 o 
   3   2  13       16.72        9.66      3.34 o 
   4   2  13       16.79        9.76      4.14 o 
  -4   3  13        0.10        1.85      3.91 o 
  -3   3  13        2.48        0.11      2.86 o 
  -2   3  13       30.96       35.37      3.84 o 
  -1   3  13       93.37       86.86      4.63 o 
   0   3  13      192.63      185.80      7.64 o 
   1   3  13        5.54       12.32      3.92 o 
   2   3  13       11.92       14.23      4.17 o 
   3   3  13        0.34        1.53      3.20 o 
   4   3  13       10.65        7.26      4.14 o 
  -4   4  13        9.01       16.67      8.97 o 
  -3   4  13        3.72        5.52      3.18 o 
  -2   4  13        5.23        6.91      2.94 o 
  -1   4  13      196.81      192.55      8.17 o 
   0   4  13      137.07      136.44      4.67 o 
   1   4  13       31.99       26.11      5.24 o 
   2   4  13       44.83       43.18      8.09 o 
   3   4  13        4.58        5.37      4.71 o 
   4   4  13       32.23       25.23      4.77 o 
  -4   5  13        0.03        2.66      3.31 o 
  -3   5  13        1.84       -0.09      2.69 o 
  -2   5  13       13.01       20.62      3.21 o 
  -1   5  13      237.78      229.61      6.61 o 
   0   5  13       29.39       36.74      4.66 o 
   1   5  13        2.61        3.90      3.26 o 
   2   5  13        7.26        6.68      3.92 o 
   3   5  13       14.22        9.29      3.34 o 
   4   5  13        0.93        3.39      3.46 o 
  -4   6  13        9.92        7.26      3.61 o 
  -3   6  13       26.06       16.81      3.80 o 
  -2   6  13      357.08      331.41      5.78 o 
  -1   6  13        0.05       -3.55      4.62 o 
   0   6  13      214.55      213.27      7.96 o 
   1   6  13       36.28       38.71      4.60 o 
   2   6  13        4.32        4.55      3.96 o 
   3   6  13        1.60       -2.88      3.28 o 
   4   6  13       29.30       35.56      7.25 o 
  -4   7  13        7.96       18.89      9.10 o 
  -3   7  13        0.02        1.81      2.38 o 
  -2   7  13       16.80       18.97      2.92 o 
  -1   7  13        0.01        3.54      3.88 o 
   0   7  13       12.41        9.89      3.00 o 
   1   7  13       42.77       43.01      4.81 o 
   2   7  13       89.76       86.87      6.83 o 
   3   7  13        3.53        0.96      4.20 o 
   4   7  13        0.23        5.11      3.91 o 
  -4   8  13        2.86       15.51     12.61 o 
  -3   8  13        0.74        0.02      4.36 o 
  -2   8  13        5.08        0.11      2.79 o 
  -1   8  13      237.34      223.66      5.12 o 
   0   8  13        3.26        1.54      2.69 o 
   1   8  13       42.20       40.89      4.55 o 
   2   8  13      165.78      156.97      5.51 o 
   3   8  13        6.90       12.06      3.35 o 
   4   8  13       13.05        8.19      5.17 o 
  -4   9  13        2.99       22.25     15.23 o 
  -3   9  13        7.09       18.74      5.40 o 
  -2   9  13       14.23        9.92      2.07 o 
  -1   9  13       21.14       16.06      3.78 o 
   0   9  13       10.27       15.04      3.38 o 
   1   9  13       41.44       37.30      4.17 o 
   2   9  13        0.08        1.61      2.41 o 
   3   9  13        1.60       -0.77      2.36 o 
   4   9  13        0.00        4.49      7.01 o 
  -4  10  13        2.04        2.53     12.13 o 
  -3  10  13        4.66        1.83      8.04 o 
  -2  10  13       25.80       25.43      4.95 o 
  -1  10  13        3.50        4.94      2.78 o 
   0  10  13        3.61        3.81      2.67 o 
   1  10  13       14.47        8.58      2.98 o 
   2  10  13        0.92       -0.90      2.32 o 
   3  10  13        5.35       11.35      4.87 o 
   4  10  13        0.02        4.30      5.19 o 
  -4  11  13        0.38        9.20     13.37 o 
  -3  11  13       10.30        6.93      6.24 o 
  -2  11  13        1.95        3.32      4.88 o 
  -1  11  13       51.46       50.46      3.37 o 
   0  11  13       15.29       16.50      2.69 o 
   1  11  13       28.09       27.96      2.93 o 
   2  11  13        7.09        6.43      2.66 o 
   3  11  13        0.26       13.73      5.15 o 
  -3  12  13        0.02       15.23     12.71 o 
  -2  12  13        0.12       11.97      8.45 o 
  -1  12  13       27.88       27.25      2.23 o 
   0  12  13       33.81       39.89      2.85 o 
   1  12  13       28.13       13.04      4.30 o 
   2  12  13        0.58        0.72      2.50 o 
   3  12  13        4.25        8.11      4.28 o 
  -3  13  13        1.31        5.87      5.76 o 
  -2  13  13        3.76        5.84      8.12 o 
  -1  13  13       12.93       10.50      3.09 o 
   0  13  13        0.89        0.13      3.56 o 
   1  13  13       59.97       62.88      8.65 o 
   2  13  13        0.84       -0.04      2.62 o 
   3  13  13        1.33        4.58      6.07 o 
  -3  14  13        0.38        6.24      9.11 o 
  -2  14  13        0.15       -5.81      5.81 o 
  -1  14  13        0.37        1.44      2.81 o 
   0  14  13        4.53        5.78      3.27 o 
   1  14  13        2.93        0.30      2.93 o 
   2  14  13        0.93        6.40      2.61 o 
   3  14  13        0.67       20.16      6.32 o 
  -3  15  13       11.43       13.59      9.88 o 
  -2  15  13       18.90       15.80     13.03 o 
  -1  15  13        0.54        3.20     13.62 o 
   0  15  13        6.92        6.78      2.98 o 
   1  15  13        4.50        6.31      2.93 o 
   2  15  13        2.71        4.83      5.74 o 
   3  15  13        3.18       12.45      9.03 o 
  -2  16  13        9.38       15.30      5.89 o 
  -1  16  13        8.78        0.14      3.85 o 
   0  16  13       74.15       68.88      4.10 o 
   1  16  13        0.09       -5.30      5.30 o 
   2  16  13        0.13        5.33      5.40 o 
  -2  17  13        0.27        2.60      8.84 o 
  -1  17  13        0.19        9.65     11.97 o 
   0  17  13       14.78       16.02      3.08 o 
   1  17  13        2.16        2.80      3.49 o 
   2  17  13        0.55       -3.04      5.81 o 
  -1  18  13        9.34        6.02      5.27 o 
   0  18  13       16.39        8.31      5.34 o 
   1  18  13        3.51        6.32      4.96 o 
  -1  19  13        1.22        1.15     18.55 o 
   0  19  13        1.28        2.99      4.35 o 
   1  19  13        4.05        6.13      3.87 o 
  -4   0  14       35.98       23.06      8.54 o 
  -3   0  14        0.84       -0.19      6.58 o 
  -2   0  14        1.02        2.26      3.98 o 
  -1   0  14      149.85      165.66      8.71 o 
   0   0  14      601.49      556.95     23.60 o 
   1   0  14      298.66      305.82      9.47 o 
   2   0  14       34.92       21.79      7.30 o 
   3   0  14       12.04       12.52      7.89 o 
   4   0  14       19.90       11.76      3.25 o 
  -4   1  14        2.61        1.42      3.66 o 
  -3   1  14       62.65       56.83      4.10 o 
  -2   1  14       15.88       12.63      3.78 o 
  -1   1  14       28.80       25.63      3.98 o 
   0   1  14       21.02       18.39      3.78 o 
   1   1  14        6.63        6.81      3.92 o 
   2   1  14        0.87        2.06      3.61 o 
   3   1  14        7.40        5.09      4.56 o 
   4   1  14        0.17        1.15      1.92 o 
  -4   2  14       11.83        1.34      3.26 o 
  -3   2  14       10.90       10.23      3.70 o 
  -2   2  14       11.36       14.98      3.54 o 
  -1   2  14        1.30        1.23      4.48 o 
   0   2  14       15.71       14.31      3.86 o 
   1   2  14       65.04       74.37      7.30 o 
   2   2  14      112.20      106.56      6.33 o 
   3   2  14        6.45        7.65      3.24 o 
   4   2  14        3.80        2.58      3.07 o 
  -4   3  14       27.28       23.95      5.87 o 
  -3   3  14       15.96       13.73      3.41 o 
  -2   3  14       20.49       13.61      3.15 o 
  -1   3  14        0.94        1.99      3.13 o 
   0   3  14        0.24       -1.44      4.86 o 
   1   3  14       31.75       42.04      5.34 o 
   2   3  14       40.97       39.94      4.78 o 
   3   3  14       17.44       13.63      3.73 o 
   4   3  14        0.00        3.90      3.43 o 
  -4   4  14        3.76        9.68      5.30 o 
  -3   4  14        3.51        1.51      4.40 o 
  -2   4  14        1.40        1.03      2.91 o 
  -1   4  14        6.79        5.94      2.97 o 
   0   4  14      126.96      128.53      4.72 o 
   1   4  14       29.78       25.62      5.73 o 
   2   4  14        0.20        1.81      4.04 o 
   3   4  14        3.77        5.75      3.41 o 
   4   4  14        0.30        4.75      4.58 o 
  -4   5  14        0.02       -1.38      2.97 o 
  -3   5  14       59.92       50.86      4.89 o 
  -2   5  14        5.02        2.52      3.80 o 
  -1   5  14       93.35       98.28      4.12 o 
   0   5  14        0.69       -2.98      3.18 o 
   1   5  14        4.60        5.57      3.42 o 
   2   5  14        2.19        4.17      4.50 o 
   3   5  14       56.91       63.58      9.12 o 
   4   5  14        1.22       -0.48      4.10 o 
  -4   6  14        0.34        2.57      6.15 o 
  -3   6  14        0.02        0.43      2.51 o 
  -2   6  14        0.02        1.73      3.55 o 
  -1   6  14       29.40       40.79      4.95 o 
   0   6  14        2.61        1.16      2.95 o 
   1   6  14        4.48        6.72      3.47 o 
   2   6  14        0.06        1.42      5.33 o 
   3   6  14        4.96        6.54      3.56 o 
   4   6  14        0.88       -3.36      4.10 o 
  -4   7  14        8.71       24.08     15.95 o 
  -3   7  14        4.34        2.66      2.85 o 
  -2   7  14        9.64       10.64      3.51 o 
  -1   7  14       87.92       83.85      4.92 o 
   0   7  14       13.74       14.17      3.58 o 
   1   7  14       62.12       70.53      4.83 o 
   2   7  14        3.10        2.81      3.92 o 
   3   7  14        0.47        0.72      3.57 o 
   4   7  14        0.07       -3.69      3.89 o 
  -4   8  14        0.69       -1.74      8.90 o 
  -3   8  14        0.38       -0.06      1.94 o 
  -2   8  14        9.42        6.18      2.10 o 
  -1   8  14        3.76        4.53      3.99 o 
   0   8  14       27.01       27.23      4.61 o 
   1   8  14       45.35       44.37     10.32 o 
   2   8  14        0.02        0.32      4.00 o 
   3   8  14        2.26        5.05      2.94 o 
   4   8  14        1.00        0.76      4.32 o 
  -4   9  14        0.58        9.24     17.44 o 
  -3   9  14        0.72        2.41      4.99 o 
  -2   9  14        1.99        2.70      2.92 o 
  -1   9  14       22.72       16.16      4.03 o 
   0   9  14        5.53        3.71      3.25 o 
   1   9  14        0.13       -0.50      3.00 o 
   2   9  14       40.51       39.42      4.35 o 
   3   9  14        1.61       -1.43      2.40 o 
   4   9  14        0.38        2.85      5.45 o 
  -4  10  14        1.82       -1.14     11.32 o 
  -3  10  14        0.57       -6.82      6.82 o 
  -2  10  14        3.23        2.98      4.81 o 
  -1  10  14        1.69       -2.13      3.34 o 
   0  10  14        6.42        6.83      3.45 o 
   1  10  14        0.69        6.28      3.47 o 
   2  10  14        5.04        4.88      3.26 o 
   3  10  14        0.18       12.56      9.71 o 
  -3  11  14        2.13       28.08      9.82 o 
  -2  11  14        7.97        4.89      3.07 o 
  -1  11  14        7.86        4.81      2.45 o 
   0  11  14       11.94       10.53      3.07 o 
   1  11  14        1.37       -1.31      3.23 o 
   2  11  14        7.99        4.49      3.32 o 
   3  11  14        0.03       -0.57      6.88 o 
  -3  12  14        0.72        6.74      9.47 o 
  -2  12  14        3.78       -8.49      9.07 o 
  -1  12  14       19.57       16.02      3.89 o 
   0  12  14       17.34       14.93      3.90 o 
   1  12  14        8.17        8.31      3.27 o 
   2  12  14       19.41       26.63      4.83 o 
   3  12  14        0.51       -2.33      4.29 o 
  -3  13  14        0.28       11.59      8.00 o 
  -2  13  14        0.23        7.75      5.42 o 
  -1  13  14        9.69        3.45      2.81 o 
   0  13  14        0.12        4.37      2.75 o 
   1  13  14        0.34        1.13      3.04 o 
   2  13  14        7.32       11.49      4.56 o 
   3  13  14        0.88        4.79      8.75 o 
  -3  14  14        3.09        6.17     14.54 o 
  -2  14  14        0.20       13.73      9.68 o 
  -1  14  14       22.34       19.25     16.35 o 
   0  14  14        1.74        9.60      5.36 o 
   1  14  14        0.18        6.81      3.45 o 
   2  14  14        5.33       -3.92      4.94 o 
   3  14  14        0.21       -2.74      6.23 o 
  -2  15  14        1.76       -4.93      7.54 o 
  -1  15  14       16.51       25.95     14.46 o 
   0  15  14       12.21        8.74      3.88 o 
   1  15  14       13.54       15.69      4.44 o 
   2  15  14        3.13        0.72      2.71 o 
  -2  16  14        0.11        4.33      9.56 o 
  -1  16  14        0.47        4.88     10.89 o 
   0  16  14        0.46        1.35      3.98 o 
   1  16  14       13.05       12.16      5.59 o 
   2  16  14        1.09        5.71      3.87 o 
  -2  17  14        0.37       14.20      8.14 o 
  -1  17  14        0.53       -3.52      5.65 o 
   0  17  14        0.63        4.85      9.47 o 
   1  17  14       33.12       45.75      9.26 o 
  -1  18  14        0.10       -7.93      7.93 o 
   0  18  14        0.02       -4.43      4.43 o 
   1  18  14        0.43        0.96      2.95 o 
  -4   1  15       11.29        8.40      4.26 o 
  -3   1  15       37.05       36.16      6.66 o 
  -2   1  15        7.69        3.65      3.23 o 
  -1   1  15      234.55      221.73      6.55 o 
   0   1  15       50.94       54.59      6.27 o 
   1   1  15       36.65       44.97      4.56 o 
   2   1  15       18.07       16.64      4.63 o 
   3   1  15       12.99       11.61      5.03 o 
   4   1  15        0.02       -1.80      3.96 o 
  -4   2  15        4.80        6.79      3.47 o 
  -3   2  15        0.05        2.77      3.90 o 
  -2   2  15       36.22       36.26      3.75 o 
  -1   2  15        0.04        2.53      3.70 o 
   0   2  15       13.04       15.52      3.96 o 
   1   2  15        8.17        8.62      4.12 o 
   2   2  15       47.52       54.62      5.85 o 
   3   2  15        1.03        0.70      4.50 o 
   4   2  15        2.98        5.69      4.33 o 
  -4   3  15        0.00       -1.76      3.53 o 
  -3   3  15        0.97        1.03      3.37 o 
  -2   3  15       24.00       15.81      3.87 o 
  -1   3  15        3.93        5.77      4.32 o 
   0   3  15        1.24        2.45      3.28 o 
   1   3  15        3.94        6.32      4.00 o 
   2   3  15        0.02        0.91      4.08 o 
   3   3  15        2.41        1.16      3.38 o 
   4   3  15        4.25        3.34      3.40 o 
  -4   4  15        1.79        3.77      3.62 o 
  -3   4  15        1.52        0.43      3.18 o 
  -2   4  15        4.00        0.72      2.91 o 
  -1   4  15       93.15       84.86      7.85 o 
   0   4  15        6.47        2.97      4.05 o 
   1   4  15       19.72       21.19      4.46 o 
   2   4  15        0.33       -2.64      4.68 o 
   3   4  15       30.50       35.70      4.11 o 
   4   4  15        9.28        1.95      3.49 o 
  -4   5  15        3.60        3.63      4.67 o 
  -3   5  15        2.24        3.54      3.13 o 
  -2   5  15       10.73        9.70      2.79 o 
  -1   5  15       13.03       14.75      3.17 o 
   0   5  15       25.42       21.55      4.27 o 
   1   5  15       24.81       35.85      8.61 o 
   2   5  15        1.90        1.82      3.87 o 
   3   5  15        3.51        1.82      3.48 o 
   4   5  15        1.99        1.99      3.47 o 
  -4   6  15        5.66       -1.47      6.27 o 
  -3   6  15        6.94        5.55      4.18 o 
  -2   6  15       22.02       17.10      2.97 o 
  -1   6  15       19.28       23.76      3.28 o 
   0   6  15        0.70       -0.05      2.88 o 
   1   6  15        9.83        8.47      4.86 o 
   2   6  15       67.14       67.67      7.35 o 
   3   6  15        0.00        0.22      3.67 o 
   4   6  15        1.64        0.10      4.58 o 
  -4   7  15        1.06       -2.52      6.62 o 
  -3   7  15        0.10        1.27      5.72 o 
  -2   7  15        0.12        1.22      2.64 o 
  -1   7  15       17.27       16.57      3.10 o 
   0   7  15        0.89        0.65      4.04 o 
   1   7  15        0.06        4.34      5.19 o 
   2   7  15        1.48        0.70      3.75 o 
   3   7  15        0.47       -2.77      4.11 o 
   4   7  15        0.03        3.94      8.98 o 
  -4   8  15        0.80        2.19      8.01 o 
  -3   8  15        3.47        4.21      4.58 o 
  -2   8  15       20.71       24.67     10.21 o 
  -1   8  15       25.97       20.84      7.15 o 
   0   8  15      116.60      116.55     15.98 o 
   1   8  15       18.65       18.41      3.81 o 
   2   8  15        0.20        1.54      4.89 o 
   3   8  15        2.26       -1.71      2.11 o 
  -3   9  15        1.04       19.08     12.35 o 
  -2   9  15        7.48        6.20      3.26 o 
  -1   9  15        1.54        2.15      2.92 o 
   0   9  15        0.04       -0.08      3.97 o 
   1   9  15       15.88       15.86      3.99 o 
   2   9  15        8.71        1.51      3.20 o 
   3   9  15        0.37       -2.25      4.60 o 
  -3  10  15        0.58      -12.32     12.32 o 
  -2  10  15        5.90        4.36      2.11 o 
  -1  10  15       21.62       19.98      3.12 o 
   0  10  15       32.04       44.68      8.94 o 
   1  10  15        3.50        5.16      3.95 o 
   2  10  15        9.13       13.25      3.58 o 
   3  10  15        2.87        7.81      4.22 o 
  -3  11  15        6.39       30.36     15.43 o 
  -2  11  15       13.94       16.52      6.97 o 
  -1  11  15        2.98        4.35      3.77 o 
   0  11  15        1.47       -0.25      3.20 o 
   1  11  15        1.57        0.15      2.91 o 
   2  11  15        0.16        2.38      2.75 o 
   3  11  15       15.66        8.89      4.65 o 
  -3  12  15        1.17       -5.37      9.82 o 
  -2  12  15       28.58       27.20     10.47 o 
  -1  12  15       11.70        7.37      2.08 o 
   0  12  15        2.30        0.88      3.31 o 
   1  12  15       26.28       33.86      3.97 o 
   2  12  15        0.00       -2.77      2.80 o 
   3  12  15        0.75       -4.89      5.46 o 
  -3  13  15        6.88       12.79     14.14 o 
  -2  13  15        0.56       11.34     10.66 o 
  -1  13  15        1.74        4.25      5.69 o 
   0  13  15       22.70       20.72      3.39 o 
   1  13  15        5.27       -0.07      3.06 o 
   2  13  15        0.18        1.84      3.90 o 
  -2  14  15        0.83       -8.50      9.25 o 
  -1  14  15        6.60       10.83      5.43 o 
   0  14  15        0.91        1.07      3.69 o 
   1  14  15        8.16        6.88      4.35 o 
   2  14  15        0.06        5.71      4.53 o 
  -2  15  15        0.86       -6.66      6.66 o 
  -1  15  15        2.47       17.38      7.46 o 
   0  15  15        0.01       -0.33      3.45 o 
   1  15  15        0.93        5.62      4.45 o 
   2  15  15        0.31       -0.63      2.88 o 
  -1  16  15        2.97       -4.28      7.48 o 
   0  16  15        5.44        6.27      4.15 o 
   1  16  15        0.08        7.62      3.73 o 
  -1  17  15        0.65       -1.29      5.41 o 
   0  17  15        0.65       -2.75      4.95 o 
   1  17  15        0.07        3.38      7.35 o 
  -4   0  16        0.92       16.05     11.40 o 
  -3   0  16       14.83       20.38      4.91 o 
  -2   0  16        1.16        2.33      5.40 o 
  -1   0  16        5.83        2.20      4.66 o 
   0   0  16      522.74      483.27     11.79 o 
   1   0  16       80.77       89.39      9.23 o 
   2   0  16       28.61       36.25     20.30 o 
   3   0  16        9.22        3.39      8.12 o 
   4   0  16        4.96        4.96      9.08 o 
  -4   1  16        5.42        5.46      4.13 o 
  -3   1  16        0.39        0.17      3.19 o 
  -2   1  16       14.18       11.21      3.35 o 
  -1   1  16       83.19       80.98      4.40 o 
   0   1  16        0.04        0.95      3.76 o 
   1   1  16        0.39        0.10      3.81 o 
   2   1  16       28.48       28.12      5.16 o 
   3   1  16        0.32        1.10      4.75 o 
   4   1  16        0.00       -1.95      4.18 o 
  -4   2  16        0.07        3.21      4.21 o 
  -3   2  16        1.49        1.29      3.24 o 
  -2   2  16       16.38       18.82      4.17 o 
  -1   2  16       11.97        7.09      4.60 o 
   0   2  16       78.83       97.75      7.00 o 
   1   2  16      101.13       91.24      7.20 o 
   2   2  16        0.39        0.14      4.95 o 
   3   2  16        0.78        3.66      4.92 o 
   4   2  16        5.48        2.70      4.20 o 
  -4   3  16        7.79        6.67      3.30 o 
  -3   3  16        8.97       12.16      4.25 o 
  -2   3  16        6.32        6.05      3.24 o 
  -1   3  16       10.63        5.76      3.87 o 
   0   3  16       94.40       98.77      5.34 o 
   1   3  16      147.26      161.69      7.17 o 
   2   3  16       13.04        6.09      5.07 o 
   3   3  16        5.90       -3.39      3.74 o 
   4   3  16        0.12        0.45      4.68 o 
  -4   4  16        1.80        1.65      3.71 o 
  -3   4  16        0.53        4.07      4.28 o 
  -2   4  16        1.63        2.67      3.51 o 
  -1   4  16        4.00        0.02      3.34 o 
   0   4  16       60.81       58.04      5.32 o 
   1   4  16        8.85        6.96      4.89 o 
   2   4  16        0.02        0.23      3.86 o 
   3   4  16        0.13        5.09      3.43 o 
  -4   5  16        1.33        3.53      8.81 o 
  -3   5  16        3.80        1.93      3.23 o 
  -2   5  16        4.13        3.85      3.24 o 
  -1   5  16        8.14        7.21      4.03 o 
   0   5  16        0.79        0.85      3.50 o 
   1   5  16       36.96       38.70      5.52 o 
   2   5  16       33.35       39.85      8.18 o 
   3   5  16        8.12        4.69      3.66 o 
  -3   6  16        1.52        5.13      4.28 o 
  -2   6  16        1.28        1.02      4.41 o 
  -1   6  16        9.36        9.23      3.31 o 
   0   6  16        0.01        0.76      3.32 o 
   1   6  16       20.15       16.95      5.22 o 
   2   6  16        0.34       -1.68      5.53 o 
   3   6  16        0.24       -2.93      4.70 o 
  -3   7  16        1.35       11.62      8.66 o 
  -2   7  16        8.92       10.17      4.71 o 
  -1   7  16        1.73        6.82      2.98 o 
   0   7  16       15.37       15.98      5.31 o 
   1   7  16       40.18       57.15      5.53 o 
   2   7  16       18.97       17.58      4.90 o 
   3   7  16        0.06       -0.68      3.74 o 
  -3   8  16        2.08       11.96      6.30 o 
  -2   8  16        0.17        2.80      3.46 o 
  -1   8  16        4.41        7.29      4.07 o 
   0   8  16       26.71       21.33      5.98 o 
   1   8  16        3.49        4.49      3.69 o 
   2   8  16        0.06        2.64      4.84 o 
   3   8  16        6.00        3.48      4.14 o 
  -3   9  16        0.50        6.47      6.50 o 
  -2   9  16        4.46        5.80      5.68 o 
  -1   9  16        5.90        3.14      2.67 o 
   0   9  16       11.94        4.90      3.96 o 
   1   9  16        2.81        5.18      5.39 o 
   2   9  16        1.98        8.39      3.58 o 
   3   9  16        1.60        5.06      4.23 o 
  -3  10  16        2.00       -6.78      6.78 o 
  -2  10  16       17.01       18.13      5.54 o 
  -1  10  16        0.01        2.52      4.15 o 
   0  10  16       55.39       53.50      4.28 o 
   1  10  16       38.35       25.86      6.21 o 
   2  10  16        6.84        9.60      3.01 o 
   3  10  16        0.01        7.34      4.35 o 
  -3  11  16        0.52        2.38     11.12 o 
  -2  11  16        1.88        3.59      5.61 o 
  -1  11  16        2.22        0.27      2.50 o 
   0  11  16        1.95        1.35      2.76 o 
   1  11  16        4.30        2.78      2.99 o 
   2  11  16        0.39        1.73      3.90 o 
   3  11  16        0.62        7.93      5.18 o 
  -2  12  16        7.08       11.96      6.02 o 
  -1  12  16        0.81       -0.96      3.18 o 
   0  12  16       19.35       18.04      3.30 o 
   1  12  16        3.04        2.61      3.00 o 
   2  12  16        9.38        9.20      3.79 o 
  -2  13  16        1.12      -10.35     10.35 o 
  -1  13  16        1.31        1.39      4.41 o 
   0  13  16        0.54       -1.08      2.51 o 
   1  13  16        6.52        3.33      3.03 o 
   2  13  16        0.63        4.53      3.35 o 
  -2  14  16       20.07       12.85      6.37 o 
  -1  14  16        3.05        3.02      6.47 o 
   0  14  16        2.54        6.75      4.43 o 
   1  14  16        0.32        3.90      3.74 o 
   2  14  16        0.07       -3.07      5.57 o 
  -1  15  16       10.54       22.64      9.71 o 
   0  15  16        1.63       -1.68      3.94 o 
   1  15  16        1.01       -0.35      3.09 o 
  -1  16  16        0.02       20.78     29.77 o 
   0  16  16        0.93       -2.89      4.28 o 
   1  16  16        6.45        8.59      5.76 o 
  -3   1  17        3.35        6.11      3.24 o 
  -2   1  17        0.49        2.30      3.94 o 
  -1   1  17        3.11        4.95      3.51 o 
   0   1  17        2.33        2.21      3.71 o 
   1   1  17      109.77      112.51      6.16 o 
   2   1  17       19.24       22.84      5.36 o 
   3   1  17        2.35        9.46      5.42 o 
  -3   2  17        0.24        1.05      3.80 o 
  -2   2  17       10.78        8.25      3.35 o 
  -1   2  17        2.13        0.35      4.00 o 
   0   2  17       15.88       11.57      4.53 o 
   1   2  17        5.16        3.98      4.60 o 
   2   2  17        0.57       17.28     15.26 o 
   3   2  17        0.34        4.34      5.21 o 
  -3   3  17        1.45        1.13      3.62 o 
  -2   3  17        0.00        8.25      4.97 o 
  -1   3  17       16.24       10.36      4.31 o 
   0   3  17        5.87        6.33      4.46 o 
   1   3  17       45.38       41.52      5.89 o 
   2   3  17        9.52       -2.40      4.71 o 
   3   3  17        3.18        5.24      7.98 o 
  -3   4  17        0.11        7.16      4.30 o 
  -2   4  17        4.01        7.51      7.27 o 
  -1   4  17       26.40       22.35      4.23 o 
   0   4  17       21.09       32.77      5.46 o 
   1   4  17       11.77       12.57      4.80 o 
   2   4  17       13.48       10.93      5.12 o 
   3   4  17        0.59        3.08      3.56 o 
  -3   5  17        4.14        5.51      3.40 o 
  -2   5  17       20.12       27.42      3.52 o 
  -1   5  17        8.43        9.92      4.62 o 
   0   5  17        0.37       -1.46      4.01 o 
   1   5  17        7.34        3.26      3.98 o 
   2   5  17        7.24        9.25      4.83 o 
   3   5  17        0.15        8.25      3.89 o 
  -3   6  17        0.01        1.45      2.58 o 
  -2   6  17       15.57       13.19      6.25 o 
  -1   6  17        3.44        4.96      3.91 o 
   0   6  17       38.08       35.46      4.37 o 
   1   6  17        4.88        4.48      5.47 o 
   2   6  17       21.19       14.61      4.68 o 
   3   6  17        0.04        0.32      4.20 o 
  -3   7  17        0.22       -0.86      5.54 o 
  -2   7  17        2.55        4.99      7.90 o 
  -1   7  17        0.64        0.54      2.99 o 
   0   7  17        1.55        1.20      3.54 o 
   1   7  17       18.84        9.94      4.66 o 
   2   7  17        0.49        2.36      4.62 o 
   3   7  17        1.65       -0.11      4.76 o 
  -3   8  17        2.13       -0.33      7.01 o 
  -2   8  17        0.04        3.13      3.73 o 
  -1   8  17       25.69       24.48      4.84 o 
   0   8  17        0.83        2.62      4.40 o 
   1   8  17       24.42       16.92      4.72 o 
   2   8  17        3.09        2.30      4.18 o 
   3   8  17        0.17       -3.94      5.18 o 
  -3   9  17        5.74       -5.62     12.55 o 
  -2   9  17        2.13        5.54      7.26 o 
  -1   9  17       12.34        7.98      3.04 o 
   0   9  17        0.29       -0.45      4.86 o 
   1   9  17        1.18       -0.53      4.48 o 
   2   9  17        2.54       -0.41      4.49 o 
   3   9  17        2.40        3.45      4.49 o 
  -3  10  17        4.93        8.41     10.04 o 
  -2  10  17        0.47       -0.70      5.69 o 
  -1  10  17        6.01        6.87      7.09 o 
   0  10  17        0.00       -2.80      3.65 o 
   1  10  17        2.14        1.05      3.56 o 
   2  10  17        3.69        1.06      3.57 o 
  -2  11  17        4.28        9.45      7.74 o 
  -1  11  17       15.14       18.85      3.70 o 
   0  11  17        0.39        0.17      2.92 o 
   1  11  17        0.35        7.50      3.94 o 
   2  11  17        7.59        7.01      2.98 o 
  -2  12  17        1.41        9.84      6.55 o 
  -1  12  17        1.88        0.97      4.36 o 
   0  12  17        2.15       -2.30      3.44 o 
   1  12  17        0.35        2.81      3.15 o 
   2  12  17        4.35       -1.66      3.59 o 
  -2  13  17       11.71        6.63     10.28 o 
  -1  13  17        8.34       14.64      7.54 o 
   0  13  17        0.13        3.43      3.43 o 
   1  13  17        4.03        1.40      3.27 o 
  -1  14  17        0.02       -3.74      5.45 o 
   0  14  17        5.97        6.15      4.70 o 
   1  14  17        0.35       -0.27      3.21 o 
   0  15  17        0.51       -0.83      8.20 o 
  -3   0  18        0.23       -5.15     11.12 o 
  -2   0  18        7.41        7.02      6.13 o 
  -1   0  18       41.73       48.25      6.51 o 
   0   0  18       10.52        3.83      5.57 o 
   1   0  18       14.86        3.12      7.86 o 
   2   0  18        2.17        3.41      8.09 o 
   3   0  18        1.35       -9.60      9.60 o 
  -3   1  18        0.00       -1.76      3.51 o 
  -2   1  18        8.87       10.05      3.54 o 
  -1   1  18        1.10       -1.02      5.79 o 
   0   1  18        4.44        4.28      5.66 o 
   1   1  18       11.18       14.67      6.29 o 
   2   1  18        0.88        3.78      5.45 o 
   3   1  18        0.00       -2.26      5.51 o 
  -3   2  18        0.06        5.81      3.60 o 
  -2   2  18        1.37        1.11      3.70 o 
  -1   2  18        0.03       -1.58      3.66 o 
   0   2  18        0.05        1.13      3.70 o 
   1   2  18       17.90       19.25      5.17 o 
   2   2  18        0.74        9.57      7.63 o 
   3   2  18        0.62       -2.75      5.41 o 
  -3   3  18        0.67       -2.32      3.71 o 
  -2   3  18        1.87       -0.30      3.52 o 
  -1   3  18       19.10       21.71      4.51 o 
   0   3  18       32.85       38.97      7.47 o 
   1   3  18        5.13        3.61      4.41 o 
   2   3  18        9.55       12.02      6.27 o 
   3   3  18        2.37       -2.76      6.13 o 
  -3   4  18        0.26        2.06      3.48 o 
  -2   4  18        2.54       -0.55      6.16 o 
  -1   4  18        0.58        6.96      4.92 o 
   0   4  18        8.79        8.78      4.31 o 
   1   4  18        0.03        7.88     10.92 o 
   2   4  18        3.50        3.28      5.32 o 
   3   4  18        0.26       -0.61      3.61 o 
  -3   5  18        0.92       -0.60      3.47 o 
  -2   5  18        0.66        2.31      3.00 o 
  -1   5  18        0.00        3.51      4.02 o 
   0   5  18        4.72        2.73      4.86 o 
   1   5  18        0.81        9.66      4.76 o 
   2   5  18        2.46        5.52      4.62 o 
   3   5  18        0.01        0.76      3.50 o 
  -3   6  18        0.00        3.50      4.20 o 
  -2   6  18       11.45        9.70      3.65 o 
  -1   6  18        4.22       10.52      5.22 o 
   0   6  18        3.27        1.26      3.98 o 
   1   6  18        2.39        3.27      4.61 o 
   2   6  18        3.87        9.32      5.30 o 
   3   6  18        0.00       -0.76      3.83 o 
  -3   7  18        0.24       17.41     11.50 o 
  -2   7  18        5.83        4.34      6.48 o 
  -1   7  18        2.78        2.82      4.48 o 
   0   7  18        1.53       -0.01      3.76 o 
   1   7  18       26.49       25.58      4.92 o 
   2   7  18        0.64       -1.35      6.01 o 
  -2   8  18        4.72        1.70      3.89 o 
  -1   8  18        1.61        2.00      3.43 o 
   0   8  18        5.02       10.97      5.22 o 
   1   8  18        6.47        2.76      4.49 o 
   2   8  18        2.05       11.78      5.22 o 
  -2   9  18        7.99        6.32      5.66 o 
  -1   9  18        0.16       -3.69      3.69 o 
   0   9  18        1.64        4.81      4.69 o 
   1   9  18        2.27        4.97      5.10 o 
   2   9  18        5.77       14.59      6.58 o 
  -2  10  18        2.79       13.51      8.31 o 
  -1  10  18        3.60       -0.30      3.60 o 
   0  10  18        8.24        9.74      3.61 o 
   1  10  18        0.00        2.68      4.32 o 
   2  10  18        1.92        5.31      3.20 o 
  -2  11  18        1.05       11.74      7.13 o 
  -1  11  18        6.29        8.18      4.31 o 
   0  11  18        0.04        5.28      3.11 o 
   1  11  18        1.85        5.65      3.57 o 
   2  11  18        0.23        3.31      4.29 o 
  -1  12  18        0.47       -1.06      7.14 o 
   0  12  18        1.79        5.06      3.33 o 
   1  12  18        0.00       10.52      5.28 o 
  -1  13  18        1.93       -1.43      6.76 o 
   0  13  18        0.31        5.80      3.05 o 
   1  13  18        1.64       12.19      4.86 o 
  -3   1  19        5.15       -0.43      3.29 o 
  -2   1  19        3.37       13.78      6.31 o 
  -1   1  19        8.47       11.21      4.53 o 
   0   1  19        6.91       13.46      5.67 o 
   1   1  19        0.01       10.91      6.61 o 
   2   1  19        0.00       -6.85      6.85 o 
  -3   2  19        0.31       10.43      6.81 o 
  -2   2  19        0.03        1.80      3.32 o 
  -1   2  19        4.84        0.96      3.93 o 
   0   2  19       24.12       25.16      6.17 o 
   1   2  19        1.11        9.52      5.25 o 
   2   2  19       12.85        9.35      5.54 o 
  -3   3  19        2.08        9.73      7.09 o 
  -2   3  19        1.51        3.61      5.87 o 
  -1   3  19        5.80       10.08      4.16 o 
   0   3  19        0.22        6.06      5.24 o 
   1   3  19        0.13       -3.10      7.54 o 
   2   3  19       12.76       12.33      5.48 o 
  -3   4  19        2.28        6.10      5.45 o 
  -2   4  19        0.37        5.32      4.48 o 
  -1   4  19        0.25       -1.76      4.05 o 
   0   4  19        9.82        7.20      4.06 o 
   1   4  19        0.11        5.33      4.78 o 
   2   4  19       12.48        4.07      6.05 o 
  -2   5  19        5.24        4.27      4.00 o 
  -1   5  19       11.30        6.13      3.81 o 
   0   5  19        3.02        7.77      5.56 o 
   1   5  19       27.44       31.50      5.89 o 
   2   5  19        1.62        3.38      5.22 o 
  -2   6  19        2.08        5.83      3.71 o 
  -1   6  19        2.16        3.12      7.15 o 
   0   6  19        7.15       12.79      4.39 o 
   1   6  19        0.28       13.66      5.25 o 
   2   6  19       27.86       37.78     10.63 o 
  -2   7  19        0.30       -0.54      4.67 o 
  -1   7  19        6.36        2.17      5.06 o 
   0   7  19        2.36       10.38      6.83 o 
   1   7  19        0.25        5.33      7.37 o 
   2   7  19        4.13        6.03      4.96 o 
  -2   8  19        1.59        0.92      3.40 o 
  -1   8  19        4.53        3.63      4.72 o 
   0   8  19       20.12       14.93      5.61 o 
   1   8  19        0.03        6.98      5.05 o 
   2   8  19       12.29        9.58      6.33 o 
  -2   9  19        0.59        4.60      8.94 o 
  -1   9  19        2.78        1.12      3.21 o 
   0   9  19        0.00        1.87      5.43 o 
   1   9  19        0.00        0.51      5.03 o 
  -1  10  19        0.35       -1.26      2.97 o 
   0  10  19        3.85        0.31      4.32 o 
   1  10  19        0.19       -4.03      4.67 o 
  -1  11  19        0.95        5.25      3.64 o 
   0  11  19        2.57        3.01      3.77 o 
   1  11  19        0.13       12.24      3.65 o 
   0  12  19       13.97       12.39      4.55 o 
  -2   0  20        4.75       12.15     14.07 o 
  -1   0  20       10.97       34.11      7.62 o 
   0   0  20       15.39       27.61     23.92 o 
   1   0  20        5.46        4.61     17.69 o 
   2   0  20        2.70       -9.55     16.44 o 
  -2   1  20        1.35       -0.28      5.42 o 
  -1   1  20        0.10        2.47      9.21 o 
   0   1  20        0.22        5.86      8.71 o 
   1   1  20        9.00        8.74      5.46 o 
   2   1  20        0.12        0.99      5.37 o 
  -2   2  20        5.44       13.30      4.77 o 
  -1   2  20        0.52        4.21      5.26 o 
   0   2  20        1.16        1.08      4.09 o 
   1   2  20        1.03       15.80      5.43 o 
   2   2  20        0.82       -1.81      6.62 o 
  -2   3  20        1.17        8.27      4.19 o 
  -1   3  20        0.30        1.38      6.77 o 
   0   3  20        3.39        4.47      4.57 o 
   1   3  20       29.88       37.24      6.00 o 
   2   3  20        3.72       -5.18      5.18 o 
  -2   4  20        4.89       12.43      7.76 o 
  -1   4  20        0.05        6.27      4.15 o 
   0   4  20        0.36        2.85      6.96 o 
   1   4  20        0.41       -3.85      5.42 o 
   2   4  20        1.59        1.31      5.26 o 
  -2   5  20        0.21        4.60      3.44 o 
  -1   5  20        1.18        2.46      4.57 o 
   0   5  20        3.01       11.32      5.10 o 
   1   5  20       15.26       18.06      7.45 o 
   2   5  20        1.65        2.70      5.91 o 
  -2   6  20        2.86       -3.82      4.12 o 
  -1   6  20        1.25        2.27      3.88 o 
   0   6  20        0.02       17.23      5.81 o 
   1   6  20        0.00       -5.20      5.20 o 
  -1   7  20        0.29        5.10      3.66 o 
   0   7  20        0.09       -1.83      5.05 o 
   1   7  20        2.01       10.33      6.36 o 
  -1   8  20        3.38        2.40      4.05 o 
   0   8  20        8.15       10.62      4.37 o 
   1   8  20        0.75        6.55      4.57 o 
  -1   9  20        0.23       -0.69      4.11 o 
   0   9  20        0.54        4.21      7.72 o 
   1   9  20        3.80       10.46      7.01 o 
   0  10  20        7.11       11.00      5.71 o 
  -1   1  21        1.99       -0.97      6.20 o 
   0   1  21        7.85       18.46      7.36 o 
   1   1  21        2.81        4.04      5.13 o 
  -1   2  21        3.99        3.32      6.27 o 
   0   2  21        0.06        5.51      5.27 o 
   1   2  21        0.13       -0.54      5.01 o 
  -1   3  21        2.88        4.74      5.87 o 
   0   3  21        0.45        8.64      5.23 o 
   1   3  21        0.09       13.30      7.25 o 
  -1   4  21        1.18        3.85      4.75 o 
   0   4  21        2.15       11.77     14.30 o 
   1   4  21        0.00        5.95      5.56 o 
  -1   5  21        2.83       10.54      7.75 o 
   0   5  21        3.47        9.77      4.56 o 
   1   5  21        0.89        1.68      5.31 o 
  -1   6  21        2.25       10.18      5.11 o 
   0   6  21        0.08        4.20      5.74 o 
   0   7  21        1.31        0.54      4.63 o 
   0   0  22        4.49        6.53      6.82 o 
   0   1  22        4.28       15.08      8.29 o 
                                                 
